# Supplementary material for: A single-cell transcriptomic atlas reveals the cell differentiation trajectory and the response to virus invasion in swelling clove of garlic
Source: Hortic Res. 2025 Jan 3;12(4):uhae365. doi: 10.1093/hr/uhae365 (PMC11894531; doi:10.1093/hr/uhae365)
Supplement: Web_Material_uhae365 [file web_material_uhae365.zip]

Archive with 3 entries (3 files):
- Supplementary Data.xlsx
- Supplementary Figure.docx
- Supplementary Table.docx
