# Supplementary material for: A single-cell transcriptomic atlas reveals the cell differentiation trajectory and the response to virus invasion in swelling clove of garlic
Source: Hortic Res. 2025 Jan 3;12(4):uhae365. doi: 10.1093/hr/uhae365 (PMC11894531; doi:10.1093/hr/uhae365)
Supplement: Web_Material_uhae365 [file web_material_uhae365.zip › Supplementary Data.xlsx]

## Sheet: Data 1
Data 1 Genes expressed in cells of swelling clove
gene	p_val	avg_log2FC	pct.1	pct.2	p_val_adj	cluster	gene_diff	gene_symbol	description
Asa5G05561.1	0	2.00986	0.338	0.075	0	1	4.507		RecName: Full=Alliin lyase 1; Short=Alliinase-1; AltName: Full=Cysteine sulphoxide lyase 1; Flags: Precursor [Allium sativum]
Asa5G05313.1	0	1.46173	0.835	0.205	0	1	4.073		isoflavone reductase-like protein [Asparagus officinalis]
Asa7G03244.1	0	1.32997	0.929	0.24	0	1	3.871	LECASAL	lectin [Binary vector pGV4126]
Asa0G04006.1	0	1.40437	0.945	0.246	0	1	3.841	LECASAL	II lectin, partial [Allium sativum]
Asa7G03238.1	0	1.66189	0.945	0.248	0	1	3.81	LECASAL	lectin, partial [Allium sativum]
Asa4G03640.1	0	1.97159	0.374	0.116	0	1	3.224		trypsin inhibitor [Allium cepa]
Asa0G05866.1	0	1.52181	0.476	0.151	0	1	3.152	BURP3	LOW QUALITY PROTEIN: BURP domain-containing protein 6-like [Asparagus officinalis]
Asa7G05732.1	0	2.61164	0.779	0.249	0	1	3.129	RIDA	Endoribonuclease L-PSP/chorismate mutase-like protein [Artemisia annua]
Asa1G04603.1	0	1.98942	0.387	0.125	0	1	3.096	PARA	glutathione S-transferase [Allium sativum]
Asa7G03267.1	0	1.28034	0.346	0.113	0	1	3.062	LECASAL	II lectin, partial [Allium sativum]
Asa3G02881.1	0	2.03849	0.379	0.126	0	1	3.008	DCL2A	endoribonuclease Dicer homolog 2a [Asparagus officinalis]
Asa2G04690.1	0	1.30844	0.43	0.151	0	1	2.848	BURP3	hypothetical protein AQUCO_00100486v1 [Aquilegia coerulea]
Asa5G05559.1	0	2.73488	0.95	0.341	0	1	2.786		alliinase [Allium sativum]
Asa3G01150.1	1.92e-253	1.71547	0.275	0.1	6.09e-249	1	2.75		hypothetical protein C4D60_Mb11t13730 [Musa balbisiana]
Asa2G06168.1	1.14e-224	1.19227	0.285	0.107	3.63e-220	1	2.664	TIP3-1	aquaporin TIP3-1 [Elaeis guineensis]
Asa5G05633.1	5.46e-273	0.726127	0.424	0.176	1.74e-268	1	2.409	LECASAL	mannose-specific lectin [Allium sativum]
Asa8G04697.1	2.77e-304	1.48046	0.377	0.158	8.82e-300	1	2.386	CIN4	fructan 6G&1-exohydrolase [Asparagus officinalis]
Asa4G04962.1	1.25e-206	1.38943	0.281	0.118	3.97e-202	1	2.381	CNGC2	putative cyclic nucleotide-gated cation channel [Sandersonia aurantiaca]
Asa8G02812.1	3e-252	1.2958	0.345	0.145	9.56e-248	1	2.379	OBAP2B	LOW QUALITY PROTEIN: oil body-associated protein 2B-like [Asparagus officinalis]
Asa2G00755.1	1.95e-196	1.17585	0.292	0.125	6.19e-192	1	2.336	PXG2	probable peroxygenase 3 [Dendrobium catenatum]
Asa3G03655.1	9.04e-203	1.49833	0.279	0.12	2.87e-198	1	2.325	ATXR7	histone-lysine N-methyltransferase ATXR7 isoform X2 [Asparagus officinalis]
Asa0G02784.1	0	1.6628	0.532	0.239	0	1	2.226	GP1	BURP domain-containing protein 12 [Elaeis guineensis]
Asa6G04610.1	0	2.28607	0.87	0.397	0	1	2.191		trypsin inhibitor [Allium cepa]
Asa2G05815.1	0	0.93584	0.64	0.304	0	1	2.105		Non-specific lipid-transfer protein 2 [Hibiscus syriacus]
Asa2G01138.1	4.15e-150	1.41893	0.261	0.129	1.32e-145	1	2.023	SPBC2A9.03	uncharacterized WD repeat-containing protein C2A9.03-like isoform X1 [Asparagus officinalis]
Asa4G04689.1	0	1.40466	0.471	0.242	0	1	1.946	GME-1	GDP-mannose 3,5-epimerase 1 [Ricinus communis]
Asa2G04504.1	5.48e-301	1.36252	0.478	0.257	1.74e-296	1	1.86		uncharacterized protein A4U43_C07F36670 [Asparagus officinalis]
Asa7G02618.1	1.46e-108	1.34292	0.26	0.151	4.65e-104	1	1.722		hypothetical protein C4D60_Mb02t09320 [Musa balbisiana]
Asa7G00770.1	2.78e-227	1.64308	0.406	0.237	8.86e-223	1	1.713		aconitate hydratase, cytoplasmic-like [Asparagus officinalis]
Asa7G01277.1	2.13e-137	1.16073	0.334	0.197	6.78e-133	1	1.695	GP2	BURP domain-containing protein 12 [Elaeis guineensis]
Asa8G02713.1	5.13e-271	1.17441	0.524	0.318	1.63e-266	1	1.648	TBL26	protein trichome birefringence-like 26 [Asparagus officinalis]
Asa0G02943.1	8.88e-89	0.724148	0.303	0.186	2.83e-84	1	1.629	TPRP-F1	36.4 kDa proline-rich protein [Elaeis guineensis]
Asa7G05921.1	5.95e-92	1.22129	0.265	0.165	1.89e-87	1	1.606	NET1A	protein NETWORKED 1D-like isoform X1 [Asparagus officinalis]
Asa2G05810.1	7.41e-177	0.2455	0.557	0.347	2.36e-172	1	1.605		non-specific lipid-transfer protein 2-like [Rhodamnia argentea]
Asa4G03523.1	4.07e-154	1.31537	0.359	0.224	1.29e-149	1	1.603	OXP1	5-oxoprolinase [Asparagus officinalis]
Asa7G04099.1	0	1.19675	0.893	0.567	0	1	1.575	CVOMT1	trans-resveratrol di-O-methyltransferase-like [Asparagus officinalis]
Asa5G04566.1	1.46e-183	1.16756	0.436	0.277	4.64e-179	1	1.574	OBAP1A	LOW QUALITY PROTEIN: oil body-associated protein 1A-like [Asparagus officinalis]
Asa6G03587.1	4.42e-160	1.45985	0.368	0.235	1.41e-155	1	1.566
Asa0G05637.1	1.75e-123	0.941268	0.375	0.241	5.56e-119	1	1.556	GA2OX5	protein DMR6-LIKE OXYGENASE 2-like [Asparagus officinalis]
Asa6G01167.1	4.1e-76	0.952756	0.269	0.174	1.3e-71	1	1.546	CIN4	fructan 6G&1-exohydrolase [Asparagus officinalis]
Asa7G07472.1	1.72e-170	1.49625	0.392	0.256	5.46e-166	1	1.531
Asa5G05613.1	5.07e-107	1.36755	0.305	0.2	1.61e-102	1	1.525	XBOS34	probable E3 ubiquitin-protein ligase XBOS34 [Elaeis guineensis]
Asa1G04490.1	5.54e-204	0.792649	0.533	0.352	1.76e-199	1	1.514		21 kDa protein [Elaeis guineensis]
Asa2G05816.1	5.72e-122	0.668357	0.424	0.286	1.82e-117	1	1.483		non-specific lipid-transfer protein 2-like [Ananas comosus]
Asa6G03733.1	2.36e-86	1.24525	0.283	0.191	7.5e-82	1	1.482	HSP70-6	hypothetical protein Ahy_B04g069270 isoform A [Arachis hypogaea]
Asa7G06948.1	9.06e-73	1.13749	0.285	0.202	2.88e-68	1	1.411	FPP3	filament-like plant protein 3 [Asparagus officinalis]
Asa8G02030.1	8.87e-110	1.38973	0.348	0.25	2.82e-105	1	1.392	SPBC20F10.05	protein NRDE2 homolog [Asparagus officinalis]
Asa0G02598.1	1.4e-77	1.19285	0.299	0.215	4.46e-73	1	1.391	BAG6	BAG family molecular chaperone regulator 6 [Ananas comosus]
Asa5G05167.1	0	1.62293	0.664	0.48	0	1	1.383		myosin-2 heavy chain-like isoform X2 [Asparagus officinalis]
Asa7G03575.1	1.03e-72	1.05814	0.303	0.22	3.29e-68	1	1.377	GRDP1	glycine-rich domain-containing protein 1 [Asparagus officinalis]
Asa7G01426.1	0	1.12179	0.714	0.535	0	1	1.335	CYSK	putative S-allyl-cysteine synthase [Allium sativum]
Asa0G03552.1	9.63e-139	1.34601	0.438	0.334	3.06e-134	1	1.311	HSP83A	heat shock protein 83 [Elaeis guineensis]
Asa6G06874.1	1.2e-178	1.54896	0.463	0.356	3.82e-174	1	1.301	HSP24.1	hypothetical protein M569_14650 [Genlisea aurea]
Asa3G02990.1	1.83e-61	1.20289	0.292	0.225	5.82e-57	1	1.298	RGA3	putative disease resistance protein RGA3 [Phoenix dactylifera]
Asa6G02013.1	2.38e-275	0.878291	0.694	0.536	7.56e-271	1	1.295	HSP18.2	17.8 kDa class I heat shock protein-like [Asparagus officinalis]
Asa3G03399.1	1.83e-63	1.26242	0.297	0.232	5.81e-59	1	1.28	VIL2	VIN3-like protein 2 [Asparagus officinalis]
Asa6G03706.1	4.6e-173	1.24853	0.489	0.384	1.46e-168	1	1.273	At5g13980	probable alpha-mannosidase At5g13980 isoform X1 [Asparagus officinalis]
Asa7G05947.1	1.18e-104	1.11736	0.408	0.322	3.76e-100	1	1.267	GIP2	basic 7S globulin [Elaeis guineensis]
Asa3G02300.1	6.54e-56	1.10293	0.299	0.24	2.08e-51	1	1.246	JMJ25	lysine-specific demethylase JMJ25-like isoform X2 [Asparagus officinalis]
Asa5G02085.1	3.91e-86	1.16601	0.37	0.298	1.24e-81	1	1.242		sucrose synthase [Albuca bracteata]
Asa5G00798.1	8.56e-220	1.14387	0.598	0.496	2.72e-215	1	1.206	FT1	sucrose:sucrose 1-fructosyltransferase [Allium sativum]
Asa5G00687.1	1.81e-204	0.779048	0.682	0.569	5.77e-200	1	1.199	HSP26.7	chloroplast small heat shock protein [Agave americana]
Asa7G02840.1	3.68e-44	1.06015	0.296	0.249	1.17e-39	1	1.189	MEL1	LOW QUALITY PROTEIN: protein argonaute MEL1-like [Asparagus officinalis]
Asa6G04090.1	8.42e-293	1.34273	0.654	0.551	2.68e-288	1	1.187	ABCG39	ABC transporter G family member 39 [Elaeis guineensis]
Asa6G03697.1	5.44e-220	1.3188	0.56	0.474	1.73e-215	1	1.181	RBOHC	respiratory burst oxidase homolog protein C-like isoform X1 [Phoenix dactylifera]
Asa3G03560.1	2.3e-39	0.956662	0.292	0.248	7.31e-35	1	1.177		NADP-dependent malic enzyme isoform X1 [Asparagus officinalis]
Asa4G04032.1	7.28e-113	1.405	0.445	0.379	2.32e-108	1	1.174		uncharacterized protein A4U43_C03F8370 [Asparagus officinalis]
Asa6G00868.1	1.23e-38	0.694422	0.331	0.283	3.9e-34	1	1.17	HSP22.0	22.7 kDa class IV heat shock protein-like [Asparagus officinalis]
Asa0G02422.1	7.49e-110	0.889226	0.53	0.455	2.38e-105	1	1.165	HSP83A	heat shock protein 83 [Elaeis guineensis]
Asa0G04029.1	5.64e-27	0.915917	0.253	0.218	1.79e-22	1	1.161	HXK2	uncharacterized protein A4U43_C05F26810 [Asparagus officinalis]
Asa8G03927.1	2.81e-111	1.41478	0.438	0.379	8.94e-107	1	1.156	PHOX1	HSP-interacting protein [Asparagus officinalis]
Asa6G05606.1	0	1.05811	0.819	0.71	0	1	1.154	PAE7	pectin acetylesterase 7-like [Asparagus officinalis]
Asa5G01586.1	1.25e-149	0.764423	0.622	0.539	3.97e-145	1	1.154	HSP70	heat shock cognate 70 kDa protein [Cucumis sativus]
Asa5G01527.1	0	1.24911	0.707	0.623	0	1	1.135	GTE8	uncharacterized protein A4U43_C09F6370 [Asparagus officinalis]
Asa0G01383.1	3.64e-290	0.54158	0.918	0.809	1.16e-285	1	1.135	PDF2.1	flower-specific gamma-thionin precursor [Zea mays]
Asa5G00573.1	1.59e-65	0.656958	0.488	0.43	5.05e-61	1	1.135	THI1	thiamine thiazole synthase, chloroplastic-like [Helianthus annuus]
Asa8G02670.1	3.65e-247	0.529184	0.891	0.788	1.16e-242	1	1.131	HSP81-1	heat shock protein 81-1 isoform X2 [Asparagus officinalis]
Asa1G04172.1	1.34e-173	0.717132	0.696	0.621	4.26e-169	1	1.121	CLPB1	LOW QUALITY PROTEIN: chaperone protein ClpB1-like [Asparagus officinalis]
Asa0G04270.1	0	1.42072	0.978	0.874	0	1	1.119		hypothetical protein E3N88_44469 [Mikania micrantha]
Asa2G02085.1	2.16e-42	0.978892	0.338	0.303	6.88e-38	1	1.116	CATHB3	cathepsin B-like [Ananas comosus]
Asa8G02028.1	6e-28	1.1257	0.263	0.236	1.91e-23	1	1.114	XPO1	protein EXPORTIN 1A [Asparagus officinalis]
Asa6G00833.1	3.63e-204	0.77142	0.685	0.616	1.16e-199	1	1.112	GRXC6	PREDICTED: glutaredoxin-C6 [Cucumis melo]
Asa8G04783.1	1.44e-39	1.12943	0.312	0.283	4.59e-35	1	1.102	usp107	RNA-binding protein 25 isoform X1 [Asparagus officinalis]
Asa4G01100.1	3.64e-282	1.03977	0.71	0.646	1.16e-277	1	1.099		hypothetical protein GOBAR_DD10890 [Gossypium barbadense]
Asa3G05028.1	1.54e-137	0.675255	0.645	0.591	4.9e-133	1	1.091	HSP18.2	Alpha crystallin/Hsp20 domain-containing protein [Cinnamomum micranthum f. kanehirae]
Asa8G05581.1	8.16e-96	1.1246	0.461	0.423	2.59e-91	1	1.09	ALA9	putative phospholipid-transporting ATPase 9 [Asparagus officinalis]
Asa8G02668.1	1.36e-201	0.689887	0.77	0.708	4.33e-197	1	1.088	HSP81-1	heat shock protein 81-1 isoform X2 [Asparagus officinalis]
Asa8G05047.1	2.76e-293	1.29162	0.674	0.622	8.78e-289	1	1.084	BIP131	trichohyalin [Asparagus officinalis]
Asa5G05196.1	4.73e-28	1.06297	0.283	0.261	1.51e-23	1	1.084	prp4	serine/threonine-protein kinase prpf4B isoform X1 [Asparagus officinalis]
Asa6G06192.1	2.45e-35	0.957111	0.333	0.311	7.79e-31	1	1.071	NET1D	protein NETWORKED 1A-like isoform X2 [Asparagus officinalis]
Asa1G04173.1	2.17e-102	0.599208	0.631	0.591	6.91e-98	1	1.068	CLPB1	LOW QUALITY PROTEIN: chaperone protein ClpB1-like [Asparagus officinalis]
Asa6G06334.1	3.83e-95	1.14258	0.463	0.434	1.22e-90	1	1.067	CLPD2	chaperone protein ClpD2, chloroplastic [Ananas comosus]
Asa5G00797.1	1.47e-65	0.950566	0.437	0.41	4.68e-61	1	1.066	FT1	sucrose:sucrose 1-fructosyltransferase [Allium sativum]
Asa2G01826.1	4.84e-127	1.1284	0.51	0.479	1.54e-122	1	1.065	SPAC56F8.03	LOW QUALITY PROTEIN: eukaryotic translation initiation factor 5B-like [Asparagus officinalis]
Asa0G05406.1	1.09e-27	1.09747	0.297	0.279	3.48e-23	1	1.065	PUB4	uncharacterized protein A4U43_C08F10570 [Asparagus officinalis]
Asa8G02672.1	2.01e-194	0.662493	0.776	0.733	6.39e-190	1	1.059	HSP81-1	heat shock protein 81-1 isoform X2 [Asparagus officinalis]
Asa5G01964.1	2.18e-212	1.16417	0.645	0.611	6.92e-208	1	1.056		Protein O-mannosyltransferase [Actinidia chinensis var. chinensis]
Asa6G07048.1	3.46e-96	1.27131	0.466	0.442	1.1e-91	1	1.054	HSP24.1	hypothetical protein ES288_A08G199200v1 [Gossypium darwinii]
Asa8G05775.1	5.61e-17	0.781431	0.278	0.264	1.79e-12	1	1.053		aspartic proteinase oryzasin-1-like [Asparagus officinalis]
Asa8G05191.1	8.28e-17	0.939966	0.251	0.239	2.63e-12	1	1.05		protein SSUH2 homolog [Asparagus officinalis]
Asa3G02468.1	3.05e-60	1.07885	0.406	0.388	9.7e-56	1	1.046	OAT	ornithine aminotransferase, mitochondrial [Asparagus officinalis]
Asa5G03619.1	0	0.969424	0.859	0.826	0	1	1.04	ABCG44	ABC transporter G family member 36 [Elaeis guineensis]
Asa0G01124.1	2.66e-172	0.59009	0.742	0.722	8.46e-168	1	1.028	GRXC6	unnamed protein product [Microthlaspi erraticum]
Asa8G02050.1	2.41e-15	0.916573	0.258	0.251	7.67e-11	1	1.028	RDR1	probable RNA-dependent RNA polymerase 1 [Asparagus officinalis]
Asa3G02158.1	8.19e-30	1.14255	0.326	0.318	2.61e-25	1	1.025	HSP70-14	Heat shock protein 70 family [Macleaya cordata]
Asa6G00396.1	4.14e-45	1.01198	0.377	0.368	1.32e-40	1	1.024	HSP90-5	heat shock protein 83-like protein [Albuca bracteata]
Asa4G05517.1	6.83e-15	0.99908	0.255	0.251	2.17e-10	1	1.016		pinin [Elaeis guineensis]
Asa5G01650.1	7.24e-77	0.623615	0.586	0.578	2.3e-72	1	1.014	BAG5	uncharacterized protein LOC103708112 [Phoenix dactylifera]
Asa3G00434.1	2.28e-123	1.01816	0.572	0.566	7.25e-119	1	1.011	At5g64030	probable methyltransferase PMT26 [Asparagus officinalis]
Asa6G00769.1	1.77e-63	0.482872	0.607	0.601	5.63e-59	1	1.01	HSP70	Heat shock cognate 70 kDa protein [Capsicum annuum]
Asa3G01039.1	1.63e-14	0.90843	0.266	0.264	5.18e-10	1	1.008	UBP13	ubiquitin carboxyl-terminal hydrolase 12-like [Asparagus officinalis]
Asa5G00505.1	1.58e-206	1.03691	0.646	0.642	5.02e-202	1	1.006		uncharacterized protein LOC109823615 [Asparagus officinalis]
Asa4G02790.1	5.02e-41	0.0916426	0.996	0.992	1.6e-36	1	1.004	PER42	peroxidase 42-like [Asparagus officinalis]
Asa6G02082.1	2.78e-12	0.713192	0.278	0.277	8.86e-08	1	1.004	RAP2-3	ethylene-responsive transcription factor RAP2-3-like [Prosopis alba]
Asa3G01043.1	2.51e-203	0.778198	0.765	0.763	7.99e-199	1	1.003
Asa5G01517.1	9.46e-39	0.89043	0.394	0.393	3.01e-34	1	1.003	G6PDH	glucose-6-phosphate 1-dehydrogenase, cytoplasmic isoform-like [Ananas comosus]
Asa4G03140.1	1.52e-194	0.892957	0.678	0.677	4.84e-190	1	1.001	CYC2	putative progesterone 5-beta-reductase [Allium ursinum]
Asa7G05907.1	6.46e-76	0.435192	0.702	0.709	2.05e-71	1	0.99	HSP70	PREDICTED: probable mediator of RNA polymerase II transcription subunit 37c [Musa acuminata subsp. malaccensis]
Asa1G02499.1	1.97e-10	0.615053	0.302	0.306	6.26e-06	1	0.987	IQM1	IQ domain-containing protein IQM1 [Asparagus officinalis]
Asa6G04975.1	3.94e-19	1.05437	0.306	0.312	1.25e-14	1	0.981	fes1	hsp70-binding protein 1-like [Phoenix dactylifera]
Asa1G00698.1	5.48e-96	1.02459	0.525	0.537	1.74e-91	1	0.978	HSP24.1	small heat shock protein, chloroplastic-like [Rhodamnia argentea]
Asa1G04124.1	3.57e-15	0.838045	0.306	0.313	1.13e-10	1	0.978	CALS5	callose synthase 5 [Asparagus officinalis]
Asa7G04350.1	1.86e-185	0.752166	0.801	0.823	5.91e-181	1	0.973	srp101	signal recognition particle receptor subunit alpha [Asparagus officinalis]
Asa7G06538.1	2.87e-129	0.644921	0.704	0.727	9.12e-125	1	0.968	HIPP05	heavy metal-associated isoprenylated plant protein 3-like [Asparagus officinalis]
Asa8G05233.1	1.07e-19	0.533437	0.414	0.428	3.4e-15	1	0.967	HSP70-2	probable mediator of RNA polymerase II transcription subunit 37c isoform X3 [Abrus precatorius]
Asa1G00335.1	1.53e-130	0.949875	0.614	0.637	4.86e-126	1	0.964	HOP2	hsp70-Hsp90 organizing protein 2-like [Asparagus officinalis]
Asa1G04171.1	1.21e-25	0.625312	0.427	0.445	3.84e-21	1	0.96	CLPB1	uncharacterized protein A4U43_C05F29760 [Asparagus officinalis]
Asa6G05096.1	5.94e-08	0.715353	0.269	0.281	0.00188899	1	0.957	HSP18.1	chaperone [Agave tequilana]
Asa0G04817.1	5.55e-37	0.759362	0.471	0.494	1.76e-32	1	0.953	PAO3	probable polyamine oxidase 2 isoform X1 [Asparagus officinalis]
Asa2G04798.1	2.05e-07	0.990595	0.239	0.251	0.00653516	1	0.952	CAMTA3	LOW QUALITY PROTEIN: calmodulin-binding transcription activator 3-like [Asparagus officinalis]
Asa6G06668.1	7.85e-08	0.0317116	0.829	0.873	0.00249613	1	0.95		copper/zinc superoxide dismutase, partial [Allium sativum]
Asa3G04725.1	3.61e-25	0.877354	0.375	0.395	1.15e-20	1	0.949	TOC159	translocase of chloroplast 159, chloroplastic-like [Asparagus officinalis]
Asa1G00866.1	1.34e-06	0.858057	0.24	0.253	0.0424748	1	0.949	SYP61	uncharacterized protein LOC109848573 [Asparagus officinalis]
Asa6G03303.1	4.74e-102	0.712994	0.647	0.684	1.51e-97	1	0.946	HSP23.9	heat shock 22 kDa protein, mitochondrial [Sesamum indicum]
Asa5G00874.1	2.68e-09	0.808715	0.279	0.296	8.54e-05	1	0.943	NUA	nuclear-pore anchor isoform X1 [Phoenix dactylifera]
Asa3G01343.1	3.16e-05	0.527493	0.291	0.311	1	1	0.936	HSP18.2	18.1 kDa class I heat shock protein-like isoform X1 [Asparagus officinalis]
Asa7G03131.1	8.83e-05	0.774724	0.237	0.255	1	1	0.929	CALS3	callose synthase 3-like [Asparagus officinalis]
Asa3G00211.1	1.21e-52	0.955342	0.493	0.532	3.86e-48	1	0.927		uncharacterized protein LOC109832882 isoform X1 [Asparagus officinalis]
Asa1G00674.1	2.64e-65	0.77239	0.572	0.619	8.41e-61	1	0.924	HSP24.1	24.1 kDa heat shock protein, mitochondrial isoform X1 [Brachypodium distachyon]
Asa2G06514.1	4.42e-09	0.870472	0.287	0.311	0.000140582	1	0.923	PKL	CHD3-type chromatin-remodeling factor PICKLE [Asparagus officinalis]
Asa4G01922.1	4.61e-05	0.846506	0.249	0.27	1	1	0.922	At1g03370	C2 and GRAM domain-containing protein At1g03370 [Asparagus officinalis]
Asa6G06045.1	0.000148038	0.81952	0.237	0.258	1	1	0.919	BIP131	proton pump-interactor 1 [Asparagus officinalis]
Asa3G00947.1	8.36e-06	0.910817	0.256	0.28	0.265894	1	0.914	PI21	protein PYRICULARIA ORYZAE RESISTANCE 21 [Ananas comosus]
Asa2G05401.1	1.13e-05	0.793595	0.265	0.291	0.359626	1	0.911	PRP40A	pre-mRNA-processing protein 40A isoform X1 [Asparagus officinalis]
Asa8G03058.1	0.000369453	0.791339	0.242	0.266	1	1	0.91		uncharacterized protein LOC109840359 isoform X1 [Asparagus officinalis]
Asa6G06852.1	2.07e-59	0.55042	0.617	0.679	6.57e-55	1	0.909	HSP23.9	PREDICTED: LOW QUALITY PROTEIN: small heat shock protein, chloroplastic [Nelumbo nucifera]
Asa2G03412.1	2.71e-18	0.653238	0.399	0.439	8.62e-14	1	0.909	ALDH2B7	LOW QUALITY PROTEIN: aldehyde dehydrogenase family 2 member B7, mitochondrial-like [Asparagus officinalis]
Asa2G06792.1	6.19e-17	0.686035	0.39	0.43	1.97e-12	1	0.907	PI21	protein PYRICULARIA ORYZAE RESISTANCE 21-like [Asparagus officinalis]
Asa2G00224.1	8.78e-08	0.800927	0.299	0.331	0.0027928	1	0.903	MYOB2	myosin-binding protein 2-like [Asparagus officinalis]
Asa2G03846.1	0.00335342	0.763476	0.242	0.271	1	1	0.893	EBM	mannosylglycoprotein endo-beta-mannosidase isoform X1 [Asparagus officinalis]
Asa6G06861.1	1.48e-34	0.403764	0.631	0.708	4.72e-30	1	0.891	HSP23.9	heat shock 22 kDa protein, mitochondrial-like isoform X2 [Abrus precatorius]
Asa8G03226.1	3.1e-18	0.76287	0.396	0.445	9.85e-14	1	0.89	Os05g0567100	phytepsin-like isoform X1 [Asparagus officinalis]
Asa2G05127.1	0.00264129	0.722583	0.258	0.29	1	1	0.89	ALDH6B2	aldehyde dehydrogenase [Crocus sativus]
Asa2G06181.1	6.26e-25	0.713681	0.45	0.508	1.99e-20	1	0.886	FKBP65	70 kDa peptidyl-prolyl isomerase-like isoform X2 [Asparagus officinalis]
Asa5G02506.1	4.04e-47	0.62211	0.572	0.646	1.28e-42	1	0.885	GAE6	UDP-glucuronate 4-epimerase 6 [Malus domestica]
Asa3G00803.1	6.5e-14	0.744088	0.378	0.427	2.07e-09	1	0.885	Os09g0247700	auxin transport protein BIG [Asparagus officinalis]
Asa5G01351.1	7.13e-54	0.324188	0.694	0.785	2.27e-49	1	0.884	NAD9	hypothetical protein GOBAR_AA31648 [Gossypium barbadense]
Asa1G02993.1	4.31e-06	0.035047	0.683	0.775	0.137193	1	0.881
Asa3G02165.1	2.52e-17	0.863834	0.382	0.436	8e-13	1	0.876	HSP70-14	HSP70 [Agave sisalana]
Asa5G03248.1	4.34e-10	0.75683	0.38	0.434	1.38e-05	1	0.876	At4g17486	PPPDE putative peptidase domain-containing protein [Cinnamomum micranthum f. kanehirae]
Asa5G02596.1	1.96e-21	0.732731	0.442	0.507	6.25e-17	1	0.872	NET4B	protein NETWORKED 4B [Ananas comosus]
Asa1G00324.1	1.96e-62	0.813222	0.554	0.636	6.24e-58	1	0.871	HOP2	hsp70-Hsp90 organizing protein 2-like [Asparagus officinalis]
Asa1G02745.1	9.34e-43	0.717382	0.519	0.596	2.97e-38	1	0.871	At5g64030	probable methyltransferase PMT26 [Asparagus officinalis]
Asa2G02027.1	0.000480594	0.511565	0.335	0.385	1	1	0.87	MUCI21	protein O-linked-mannose beta-1,4-N-acetylglucosaminyltransferase 2-like isoform X1 [Asparagus officinalis]
Asa7G06549.1	3e-42	0.794309	0.484	0.557	9.53e-38	1	0.869	TPP2	tripeptidyl-peptidase 2 [Asparagus officinalis]
Asa5G01538.1	2.91e-18	0.735318	0.417	0.48	9.25e-14	1	0.869	TSN1	ribonuclease TUDOR 2-like [Asparagus officinalis]
Asa4G00070.1	3.78e-05	0.538868	0.358	0.412	1	1	0.869	MT-CYB	cytochrome b [Allium cepa]
Asa6G00969.1	8.21e-20	0.690757	0.442	0.511	2.61e-15	1	0.865	CESA5	cellulose synthase A5 [Agave tequilana]
Asa3G01722.1	9.04e-05	0.655407	0.322	0.374	1	1	0.861	UGPA	UTP--glucose-1-phosphate uridylyltransferase [Asparagus officinalis]
Asa3G03140.1	3.98e-11	0.645259	0.397	0.462	1.27e-06	1	0.859		hypothetical protein C4D60_Mb03t06350 [Musa balbisiana]
Asa1G00690.1	1.61e-43	0.811369	0.553	0.646	5.12e-39	1	0.856	HSP24.1	PREDICTED: small heat shock protein, chloroplastic-like isoform X2 [Nelumbo nucifera]
Asa5G03620.1	1.14e-19	0.434447	0.615	0.719	3.64e-15	1	0.855	ABCG44	ABC transporter G family member 36 [Elaeis guineensis]
Asa3G01905.1	8.21e-12	0.861443	0.386	0.459	2.61e-07	1	0.841	NAC074	NAC domain-containing protein 74-like [Phoenix dactylifera]
Asa7G04035.1	2.22e-24	0.704519	0.481	0.574	7.06e-20	1	0.838	PGDH1	D-3-phosphoglycerate dehydrogenase 1, chloroplastic [Elaeis guineensis]
Asa7G07613.1	0.00218962	0.590621	0.343	0.41	1	1	0.837	GAPC	glyceraldehyde-3-phosphate dehydrogenase 2, cytosolic [Asparagus officinalis]
Asa4G04920.1	4.17e-09	0.707334	0.382	0.458	0.000132505	1	0.834	HOX1A	homeobox protein HOX1A isoform X3 [Elaeis guineensis]
Asa5G03050.1	5.81e-08	0.57833	0.495	0.594	0.00184838	1	0.833	Os02g0806900	long chain base biosynthesis protein 1b [Asparagus officinalis]
Asa2G02177.1	4.01e-24	0.488455	0.557	0.672	1.28e-19	1	0.829	BPS1	UPF0496 protein 4-like [Phalaenopsis equestris]
Asa2G01403.1	5.76e-07	0.265489	0.575	0.697	0.0183134	1	0.825	DHAR1	glutathione S-transferase DHAR2-like [Asparagus officinalis]
Asa7G02243.1	8.98e-10	0.705404	0.409	0.497	2.86e-05	1	0.823	SRP	stress-related protein-like isoform X1 [Asparagus officinalis]
Asa6G05710.1	3.5e-06	0.86421	0.378	0.461	0.111273	1	0.82	CPR	NADPH--cytochrome P450 reductase-like [Asparagus officinalis]
Asa2G04505.1	6.2e-06	0.656768	0.385	0.473	0.197314	1	0.814	RAP2-2	ethylene-responsive transcription factor 1-like [Asparagus officinalis]
Asa5G01648.1	1.42e-05	0.584256	0.397	0.491	0.451937	1	0.809	HIPP07	heavy metal-associated isoprenylated plant protein 7-like isoform X1 [Asparagus officinalis]
Asa4G04173.1	2.34e-10	0.463637	0.496	0.619	7.46e-06	1	0.801	RSA1	LOW QUALITY PROTEIN: protein SHORT ROOT IN SALT MEDIUM 1 [Phoenix dactylifera]
Asa5G02479.1	0.0080982	0.66083	0.346	0.434	1	1	0.797	EDR4	LOW QUALITY PROTEIN: protein ENHANCED DISEASE RESISTANCE 4-like [Asparagus officinalis]
Asa8G03624.1	0.00107972	0.0201204	0.663	0.842	1	1	0.787	RggA	RGG repeats nuclear RNA binding protein A [Elaeis guineensis]
Asa2G00577.1	1.38e-08	0.497903	0.517	0.664	0.000439571	1	0.779	TIFY10B	protein TIFY 10a [Dendrobium catenatum]
Asa6G07200.1	0.00500548	0.610968	0.195	0.253	1	1	0.771	ACR4	ACT domain-containing protein ACR4 [Asparagus officinalis]
Asa5G01000.1	0.00306317	0.524049	0.22	0.288	1	1	0.764
Asa2G04497.1	0.00263888	0.564369	0.216	0.283	1	1	0.763	GLO4	peroxisomal (S)-2-hydroxy-acid oxidase GLO4-like [Asparagus officinalis]
Asa8G01375.1	0.000795527	0.226923	0.343	0.453	1	1	0.757	HSP24.1	PREDICTED: LOW QUALITY PROTEIN: small heat shock protein, chloroplastic [Nelumbo nucifera]
Asa3G05026.1	0.00131994	0.20969	0.389	0.516	1	1	0.754	HSP18.2	chaperone [Agave tequilana]
Asa6G00613.1	6.64e-05	0.438038	0.213	0.284	1	1	0.75	AOX1A	ubiquinol oxidase 2, mitochondrial-like [Asparagus officinalis]
Asa0G00605.1	3.87e-06	0.125627	0.382	0.51	0.123069	1	0.749	HSP18.2	chaperone [Agave tequilana]
Asa5G03136.1	0.00548271	0.590513	0.248	0.332	1	1	0.747	NTL9	NAC domain-containing protein 62-like [Asparagus officinalis]
Asa7G00160.1	0.000694082	0.351654	0.312	0.418	1	1	0.746	ATS3A	peroxidase ATP17a-like protein [Allium sativum]
Asa8G06237.1	0.00188085	0.537746	0.249	0.334	1	1	0.746	CALS3	callose synthase 3 [Elaeis guineensis]
Asa1G04280.1	0.00046181	0.567943	0.246	0.333	1	1	0.739		LOW QUALITY PROTEIN: inter alpha-trypsin inhibitor, heavy chain 4-like [Asparagus officinalis]
Asa3G03675.1	0.0011773	0.577897	0.249	0.338	1	1	0.737	RFC1	uncharacterized protein A4U43_C05F16650 [Asparagus officinalis]
Asa0G04596.1	8e-05	0.578118	0.21	0.286	1	1	0.734	RSH2	probable GTP diphosphokinase RSH2, chloroplastic [Asparagus officinalis]
Asa5G01318.1	4.52e-08	0.0462917	0.461	0.631	0.00143861	1	0.731	GSTT1	glutathione S-transferase T1-like [Rosa chinensis]
Asa3G04592.1	0.000956549	0.536375	0.276	0.379	1	1	0.728	ALA1	LOW QUALITY PROTEIN: phospholipid-transporting ATPase 1-like [Asparagus officinalis]
Asa3G04579.1	0.00123536	0.584649	0.264	0.363	1	1	0.727		uncharacterized protein LOC105045653 [Elaeis guineensis]
Asa0G05419.1	1.89e-07	0.432174	0.185	0.256	0.00602016	1	0.723	BIG5	brefeldin A-inhibited guanine nucleotide-exchange protein 5 isoform X3 [Asparagus officinalis]
Asa1G04868.1	0.00051796	0.548129	0.282	0.392	1	1	0.719	TPS6	trehalose-6-phosphate synthase [Moringa oleifera]
Asa3G05057.1	1.14e-08	0.403258	0.212	0.296	0.000361774	1	0.716		uncharacterized protein LOC109846621 [Asparagus officinalis]
Asa6G05209.1	3.21e-08	0.43651	0.186	0.26	0.00102017	1	0.715	UPL3	E3 ubiquitin-protein ligase UPL3, partial [Asparagus officinalis]
Asa2G05359.1	0.0012039	0.430548	0.351	0.492	1	1	0.713	CSLD2	LOW QUALITY PROTEIN: cellulose synthase-like protein D2 [Asparagus officinalis]
Asa6G03286.1	2.04e-09	0.20216	0.323	0.454	6.48e-05	1	0.711	SP1L1	protein SPIRAL1-like 3 [Asparagus officinalis]
Asa4G04543.1	1.71e-10	0.27658	0.208	0.293	5.44e-06	1	0.71	HSP18.2	chaperone [Agave tequilana]
Asa4G05477.1	5.83e-08	0.37319	0.26	0.366	0.00185544	1	0.71	SKIP20	F-box/kelch-repeat protein SKIP20 [Phalaenopsis equestris]
Asa1G01402.1	2.69e-06	0.525933	0.251	0.355	0.0856929	1	0.707	MBD10	methyl-CpG-binding domain-containing protein 10-like [Asparagus officinalis]
Asa8G01994.1	4.46e-06	0.588652	0.248	0.351	0.141802	1	0.707	ALIS1	ALA-interacting subunit 1-like [Asparagus officinalis]
Asa7G00815.1	8.42e-07	0.549247	0.242	0.343	0.0267959	1	0.706	SR45A	serine/arginine-rich splicing factor SR45a isoform X1 [Cannabis sativa]
Asa0G04538.1	3.28e-07	0.591444	0.21	0.298	0.0104434	1	0.705	BOB1	LOW QUALITY PROTEIN: protein BOBBER 1-like [Asparagus officinalis]
Asa7G04050.1	3.99e-09	0.455146	0.197	0.281	0.000127055	1	0.701	PMA4	plasma membrane ATPase [Asparagus officinalis]
Asa6G06205.1	4.2e-10	0.443109	0.184	0.263	1.34e-05	1	0.7	TRA1	LOW QUALITY PROTEIN: transformation/transcription domain-associated protein-like [Asparagus officinalis]
Asa4G05243.1	0.00050337	0.400478	0.354	0.506	1	1	0.7	UBP14	LOW QUALITY PROTEIN: chromatin assembly factor 1 subunit A-B-like [Asparagus officinalis]
Asa5G02200.1	5.19e-09	0.559813	0.181	0.259	0.000165013	1	0.699	CLC-G	putative chloride channel-like protein CLC-g isoform X1 [Phoenix dactylifera]
Asa2G01446.1	1.9e-05	0.489467	0.293	0.419	0.604381	1	0.699	AGD7	ADP-ribosylation factor GTPase-activating protein AGD7 [Asparagus officinalis]
Asa1G03994.1	5.82e-09	0.575675	0.198	0.284	0.000185282	1	0.697		laminin subunit beta-1-like [Asparagus officinalis]
Asa3G05031.1	5.73e-11	0.244456	0.295	0.424	1.82e-06	1	0.696	HSP18.2	chaperone [Agave tequilana]
Asa3G05114.1	8.03e-09	0.231374	0.353	0.509	0.000255579	1	0.694	HSP26.7	chloroplast small heat shock protein [Agave americana]
Asa8G05064.1	1.03e-09	0.605177	0.219	0.318	3.29e-05	1	0.689		heat shock 70 kDa protein, mitochondrial-like protein [Albuca bracteata]
Asa6G02727.1	2.32e-13	0.240938	0.278	0.404	7.37e-09	1	0.688	ERD7	protein EARLY-RESPONSIVE TO DEHYDRATION 7, chloroplastic isoform X1 [Elaeis guineensis]
Asa8G04057.1	4.74e-09	0.431174	0.275	0.4	0.00015075	1	0.688	CSE	hypothetical protein AXF42_Ash017735 [Apostasia shenzhenica]
Asa5G05939.1	1.05e-13	0.221259	0.23	0.335	3.34e-09	1	0.687	atpE	AtpE [Allium sativum]
Asa7G00539.1	9.14e-12	0.368793	0.228	0.334	2.91e-07	1	0.683	TSJT1	stem-specific protein TSJT1-like [Asparagus officinalis]
Asa6G02486.1	4.17e-12	0.386596	0.171	0.251	1.33e-07	1	0.681	At3g19950	Zinc finger, RING-type [Corchorus olitorius]
Asa3G04271.1	3.05e-11	0.48969	0.175	0.257	9.71e-07	1	0.681	SPL15	squamosa promoter-binding-like protein 15 isoform X2 [Asparagus officinalis]
Asa6G01212.1	3.98e-06	0.315224	0.386	0.571	0.126638	1	0.676	TIF3C1	eukaryotic translation initiation factor 3 subunit C [Asparagus officinalis]
Asa3G01194.1	7.33e-14	0.357793	0.183	0.272	2.33e-09	1	0.673	PIP2-1	aquaporin 1 [Allium cepa]
Asa2G03901.1	1.56e-12	0.460083	0.241	0.359	4.96e-08	1	0.671	RFS2	probable galactinol--sucrose galactosyltransferase 2 [Asparagus officinalis]
Asa6G05941.1	2.08e-21	0.0469528	0.287	0.429	6.63e-17	1	0.669	At3g01520	universal stress protein PHOS32 [Asparagus officinalis]
Asa8G04381.1	1.38e-13	0.420733	0.217	0.325	4.38e-09	1	0.668	JGB	hypothetical protein ES319_D02G180200v1 [Gossypium barbadense]
Asa8G03871.1	8.28e-13	0.455958	0.205	0.307	2.63e-08	1	0.668
Asa2G02268.1	3.19e-12	0.338929	0.294	0.441	1.01e-07	1	0.667	ROH1	uncharacterized protein LOC103710096 [Phoenix dactylifera]
Asa0G04881.1	5.48e-15	0.32621	0.229	0.344	1.74e-10	1	0.666	HSP18.2	chaperone [Agave tequilana]
Asa7G06378.1	2.94e-20	0.118666	0.235	0.354	9.35e-16	1	0.664	NHL12	hypothetical protein C4D60_Mb11t08190 [Musa balbisiana]
Asa5G00740.1	5.22e-14	0.421328	0.176	0.265	1.66e-09	1	0.664	VHA-a3	V-type proton ATPase subunit a2-like [Asparagus officinalis]
Asa6G06867.1	1.93e-14	0.420338	0.179	0.27	6.13e-10	1	0.663	HSP24.1	small heat shock protein [Carex littledalei]
Asa7G01932.1	5e-14	0.374146	0.262	0.397	1.59e-09	1	0.66		actin-depolymerizing factor isoform X1 [Elaeis guineensis]
Asa4G04109.1	2.72e-14	0.368	0.266	0.404	8.65e-10	1	0.658	ECT2	YTH domain-containing family protein 2-like [Asparagus officinalis]
Asa7G06686.1	1.56e-17	0.276362	0.258	0.393	4.98e-13	1	0.656	GSTT1	uncharacterized protein A4U43_C04F9510 [Asparagus officinalis]
Asa4G00236.1	1.72e-16	0.365106	0.176	0.269	5.47e-12	1	0.654	UBP23	uncharacterized protein A4U43_C08F18590 [Asparagus officinalis]
Asa0G04879.1	3.55e-20	0.192857	0.191	0.293	1.13e-15	1	0.652		chaperone [Agave tequilana]
Asa7G00828.1	3.09e-17	0.393418	0.225	0.345	9.83e-13	1	0.652	UFC	protein UPSTREAM OF FLC-like [Asparagus officinalis]
Asa5G02957.1	3.93e-17	0.352332	0.192	0.295	1.25e-12	1	0.651	Os11g0104900	clathrin heavy chain 1-like isoform X1 [Asparagus officinalis]
Asa8G05289.1	8.21e-16	0.419525	0.166	0.255	2.61e-11	1	0.651	OFUT31	uncharacterized protein A4U43_C03F140 [Asparagus officinalis]
Asa5G05327.1	7.88e-15	0.435657	0.25	0.384	2.51e-10	1	0.651	MSBP1	LOW QUALITY PROTEIN: membrane steroid-binding protein 2-like [Asparagus officinalis]
Asa0G02714.1	9.4e-22	0.188599	0.253	0.389	2.99e-17	1	0.65	COX3	Cox3 [Allium cepa]
Asa5G05634.1	2.47e-16	0.434618	0.167	0.257	7.85e-12	1	0.65	cwc22	pre-mRNA-splicing factor CWC22 homolog [Asparagus officinalis]
Asa8G04508.1	7.64e-19	0.337381	0.226	0.35	2.43e-14	1	0.646	GLU3	endoglucanase 12-like [Asparagus officinalis]
Asa5G02628.1	1.51e-18	0.253218	0.287	0.445	4.79e-14	1	0.645	TRP2	telomere repeat-binding protein 2-like isoform X1 [Asparagus officinalis]
Asa2G02849.1	3.02e-17	0.374657	0.25	0.388	9.62e-13	1	0.644	BC10	uncharacterized protein LOC109837973 [Asparagus officinalis]
Asa2G06634.1	9.14e-18	0.424604	0.224	0.349	2.91e-13	1	0.642	ECA1	LOW QUALITY PROTEIN: calcium-transporting ATPase 1, endoplasmic reticulum-type-like [Asparagus officinalis]
Asa8G05970.1	2.96e-17	0.37025	0.303	0.473	9.42e-13	1	0.641	MODA	NADP-dependent malic enzyme gene [Tanacetum cinerariifolium]
Asa1G00402.1	9.23e-18	0.425587	0.17	0.266	2.94e-13	1	0.639	MSL5	LOW QUALITY PROTEIN: mechanosensitive ion channel protein 6-like [Asparagus officinalis]
Asa4G06063.1	1.4e-21	0.246088	0.261	0.41	4.44e-17	1	0.637	Os07g0682400	zinc finger CCCH domain-containing protein 53-like isoform X2 [Carex littledalei]
Asa5G05806.1	7.47e-19	0.386902	0.238	0.374	2.38e-14	1	0.636	CCR1	cinnamoyl-CoA reductase 1-like [Asparagus officinalis]
Asa8G01428.1	1.34e-19	0.31359	0.289	0.455	4.26e-15	1	0.635	CAM53	PREDICTED: calmodulin-7-like isoform X2 [Daucus carota subsp. sativus]
Asa4G06118.1	6.09e-26	0.110057	0.225	0.355	1.94e-21	1	0.634	PARA	tau glutathione S-transferase [Allium cepa]
Asa2G04583.1	6.14e-21	0.306675	0.248	0.391	1.95e-16	1	0.634	B3GALT7	beta-1,3-galactosyltransferase 7-like [Asparagus officinalis]
Asa7G07365.1	1.56e-21	0.291485	0.25	0.395	4.97e-17	1	0.633	RIBA2	probable bifunctional riboflavin biosynthesis protein RIBA 1, chloroplastic [Asparagus officinalis]
Asa6G05966.1	9.34e-21	0.295528	0.168	0.267	2.97e-16	1	0.629
Asa0G01879.1	1.41e-21	0.239002	0.159	0.253	4.5e-17	1	0.628	RBL2	rhomboid protein Yucsm22873, partial [Yucca filamentosa]
Asa0G05459.1	7.44e-21	0.366192	0.166	0.265	2.37e-16	1	0.626	BPS1	uncharacterized protein A4U43_C08F2730 [Asparagus officinalis]
Asa2G01902.1	5.36e-22	0.325203	0.267	0.428	1.7e-17	1	0.624	ADH2	alcohol dehydrogenase class-3 [Manihot esculenta]
Asa4G04324.1	5.47e-24	0.457578	0.159	0.257	1.74e-19	1	0.619	At1g24360	prostaglandin reductase-3 [Asparagus officinalis]
Asa2G07286.1	5.81e-28	0.188985	0.262	0.424	1.85e-23	1	0.618	MAPKKK18	mitogen-activated protein kinase kinase kinase 18 [Elaeis guineensis]
Asa2G05145.1	2.64e-25	0.254425	0.183	0.297	8.38e-21	1	0.616	At3g16190	probable inactive nicotinamidase At3g16190 isoform X3 [Solanum pennellii]
Asa2G00646.1	1.58e-24	0.242308	0.167	0.271	5.03e-20	1	0.616
Asa4G03060.1	5.9e-24	0.365475	0.212	0.344	1.88e-19	1	0.616	HSP70	stromal 70 kDa heat shock-related protein, chloroplastic [Glycine max]
Asa8G00370.1	2.84e-22	0.401932	0.173	0.281	9.04e-18	1	0.616	zuo1	dnaJ homolog subfamily C member 2 [Asparagus officinalis]
Asa2G06806.1	9.21e-25	0.277635	0.284	0.462	2.93e-20	1	0.615	BRR2A	DExH-box ATP-dependent RNA helicase DExH12-like [Asparagus officinalis]
Asa2G01461.1	1.51e-22	0.379151	0.159	0.26	4.81e-18	1	0.612	IWS1	LOW QUALITY PROTEIN: protein IWS1 homolog 1-like [Asparagus officinalis]
Asa8G04280.1	3.12e-23	0.327911	0.155	0.254	9.92e-19	1	0.61	Os04g0403701	probable protein phosphatase 2C 39 [Asparagus officinalis]
Asa3G04361.1	1.09e-29	0.184023	0.315	0.517	3.48e-25	1	0.609	DRT100	DNA damage-repair/toleration protein DRT100 [Dendrobium catenatum]
Asa1G03037.1	2.88e-26	0.389097	0.218	0.359	9.15e-22	1	0.607	FBW2	F-box protein FBW2 [Asparagus officinalis]
Asa2G04589.1	9.95e-24	0.343615	0.153	0.252	3.17e-19	1	0.607	ATX1	uncharacterized protein LOC109849974 isoform X1 [Asparagus officinalis]
Asa2G00795.1	1.59e-32	0.0934681	0.369	0.609	5.05e-28	1	0.606	TUBA1	tubulin alpha-3 chain-like [Asparagus officinalis]
Asa4G05807.1	1.03e-30	0.176804	0.299	0.495	3.27e-26	1	0.604	LARP6A	la-related protein 6A [Asparagus officinalis]
Asa1G01327.1	9.49e-37	0.0480045	0.235	0.39	3.02e-32	1	0.603	COX1	orf725 [Allium cepa]
Asa8G05772.1	1.04e-34	0.106963	0.275	0.456	3.32e-30	1	0.603	MAPKKK17	LOW QUALITY PROTEIN: mitogen-activated protein kinase kinase kinase 18 [Elaeis guineensis]
Asa8G02096.1	5.1e-37	0.037416	0.247	0.41	1.62e-32	1	0.602	NUDT17	LOW QUALITY PROTEIN: nudix hydrolase 17, mitochondrial-like [Asparagus officinalis]
Asa1G00102.1	2.3e-27	0.311573	0.187	0.311	7.3e-23	1	0.601	Os01g0367900	ISWI chromatin-remodeling complex ATPase CHR11 [Glycine max]
Asa5G00547.1	1.16e-30	0.236583	0.299	0.498	3.7e-26	1	0.6	CESA1	cellulose synthase A1 [Agave sisalana]
Asa2G06437.1	2.63e-28	0.300542	0.198	0.33	8.38e-24	1	0.6	BHLH148	uncharacterized protein A4U43_C03F27640 [Asparagus officinalis]
Asa6G05296.1	9.02e-35	0.149664	0.323	0.539	2.87e-30	1	0.599	GDPDL3	glycerophosphodiester phosphodiesterase GDPDL3-like [Asparagus officinalis]
Asa7G03230.1	1.92e-29	0.259706	0.279	0.466	6.09e-25	1	0.599	CPN60B2	ruBisCO large subunit-binding protein subunit beta, chloroplastic [Dendrobium catenatum]
Asa4G01946.1	1.24e-26	0.347869	0.178	0.297	3.94e-22	1	0.599	EIF4G	eukaryotic translation initiation factor 4G [Asparagus officinalis]
Asa7G05726.1	9.52e-38	0.0241113	0.21	0.352	3.03e-33	1	0.597	CYP89A9	cytochrome P450 89A2-like isoform X1 [Asparagus officinalis]
Asa4G03158.1	6.45e-26	0.354416	0.152	0.255	2.05e-21	1	0.596		LOW QUALITY PROTEIN: nucleolar complex protein 3 homolog [Phoenix dactylifera]
Asa1G04056.1	6.77e-37	0.159475	0.264	0.445	2.15e-32	1	0.593	ECT2	YTH domain-containing family protein 2-like [Asparagus officinalis]
Asa5G01899.1	3.93e-31	0.148952	0.153	0.26	1.25e-26	1	0.588		uncharacterized protein LOC110019104 [Phalaenopsis equestris]
Asa2G01563.1	1.74e-30	0.249622	0.159	0.271	5.53e-26	1	0.587	ADT6	arogenate dehydratase/prephenate dehydratase 6, chloroplastic-like [Asparagus officinalis]
Asa8G03895.1	2.93e-33	0.285177	0.23	0.393	9.31e-29	1	0.585		uncharacterized protein LOC109829145 [Asparagus officinalis]
Asa5G01600.1	2.37e-32	0.29137	0.26	0.445	7.54e-28	1	0.584		uncharacterized protein LOC109823380 [Asparagus officinalis]
Asa3G02005.1	7.62e-30	0.347047	0.164	0.281	2.42e-25	1	0.584	NOP4	RNA-binding protein 28-like isoform X3 [Asparagus officinalis]
Asa7G07192.1	1.23e-32	0.291458	0.191	0.328	3.91e-28	1	0.582	TIF3A1	eukaryotic translation initiation factor 3 subunit A-like protein [Albuca bracteata]
Asa2G06297.1	9.77e-46	0.0620177	0.263	0.453	3.11e-41	1	0.581	At5g41330	LOW QUALITY PROTEIN: BTB/POZ domain-containing protein At5g41330 [Elaeis guineensis]
Asa7G02834.1	8.88e-37	0.191244	0.215	0.37	2.82e-32	1	0.581	LOX6	LOX2 [Allium cepa]
Asa3G03663.1	1.36e-34	0.262006	0.189	0.327	4.32e-30	1	0.578	URGT3	UDP-galactose transporter 2-like isoform X1 [Asparagus officinalis]
Asa3G01786.1	3.18e-32	0.259512	0.157	0.272	1.01e-27	1	0.577		protein SRC2 [Elaeis guineensis]
Asa8G04409.1	9.52e-37	0.29621	0.224	0.389	3.03e-32	1	0.576	CCP1	hypothetical protein AQUCO_00700326v1 [Aquilegia coerulea]
Asa5G01583.1	2.05e-39	0.218071	0.264	0.459	6.53e-35	1	0.575		uncharacterized protein LOC109831487 [Asparagus officinalis]
Asa4G02553.1	1.03e-36	0.157428	0.175	0.305	3.28e-32	1	0.574	MYB102	myb-related protein Zm38-like [Asparagus officinalis]
Asa7G01383.1	2.22e-40	0.055075	0.185	0.323	7.07e-36	1	0.573	ATS3A	peroxidase ATP17a-like protein [Allium sativum]
Asa7G04801.1	2.2e-36	0.283733	0.195	0.341	6.99e-32	1	0.572	HOP2	hsp70-Hsp90 organizing protein 2-like [Asparagus officinalis]
Asa3G03986.1	3.69e-42	0.166717	0.221	0.387	1.17e-37	1	0.571	Os06g0320000	thioredoxin-like protein Clot [Asparagus officinalis]
Asa6G05709.1	5.32e-39	0.206884	0.186	0.326	1.69e-34	1	0.571	CPR	NADPH--cytochrome P450 reductase-like [Asparagus officinalis]
Asa5G02780.1	1.86e-32	0.235913	0.144	0.252	5.92e-28	1	0.571	At5g67200	LOW QUALITY PROTEIN: probable inactive receptor kinase At5g67200 [Asparagus officinalis]
Asa2G01831.1	9.24e-32	0.341804	0.148	0.259	2.94e-27	1	0.571	LYM2	chitin elicitor-binding protein [Phoenix dactylifera]
Asa6G02373.1	1.95e-50	0.0387146	0.268	0.471	6.21e-46	1	0.569	UBQ4	PREDICTED: polyubiquitin 3 [Theobroma cacao]
Asa2G02339.1	3.63e-40	0.216611	0.214	0.377	1.15e-35	1	0.568		endoplasmin homolog [Asparagus officinalis]
Asa0G04883.1	4.13e-46	0.0367931	0.214	0.378	1.32e-41	1	0.566		chaperone [Agave tequilana]
Asa6G04489.1	2.39e-36	0.142855	0.148	0.262	7.61e-32	1	0.565	HSP24.1	PREDICTED: LOW QUALITY PROTEIN: small heat shock protein, chloroplastic [Nelumbo nucifera]
Asa2G07148.1	3.35e-38	0.272072	0.171	0.303	1.07e-33	1	0.564	ACA5	calcium-transporting ATPase 8, plasma membrane-type-like [Asparagus officinalis]
Asa0G02779.1	3.16e-42	0.189852	0.197	0.353	1.01e-37	1	0.558	SMC3	structural maintenance of chromosomes protein 3 isoform X1 [Asparagus officinalis]
Asa5G05204.1	8.54e-39	0.29758	0.178	0.32	2.72e-34	1	0.556	Os05g0310800	coatomer subunit delta-2 [Asparagus officinalis]
Asa8G03388.1	3.35e-38	0.285465	0.162	0.292	1.07e-33	1	0.555	Os05g0134200	probable protein phosphatase 2C 47 [Asparagus officinalis]
Asa3G04155.1	1.47e-37	0.26812	0.152	0.274	4.67e-33	1	0.555	PDC1	pyruvate decarboxylase 1 [Elaeis guineensis]
Asa7G07353.1	1.2e-44	0.222876	0.204	0.368	3.82e-40	1	0.554	PAO5	probable polyamine oxidase 4 [Asparagus officinalis]
Asa6G00219.1	4.37e-43	0.210455	0.181	0.327	1.39e-38	1	0.554	Os02g0611500	LOW QUALITY PROTEIN: eukaryotic translation initiation factor-like [Asparagus officinalis]
Asa5G04538.1	1.1e-46	0.170058	0.198	0.359	3.5e-42	1	0.552	XTH5	xyloglucan endotransglucosylase/hydrolase protein A-like [Asparagus officinalis]
Asa1G04060.1	3.73e-59	0.0812051	0.224	0.407	1.19e-54	1	0.55
Asa6G02032.1	9.87e-39	0.307134	0.151	0.275	3.14e-34	1	0.549	PBL27	serine/threonine-protein kinase PBL27-like isoform X2 [Durio zibethinus]
Asa5G03243.1	6.37e-48	0.183837	0.198	0.364	2.03e-43	1	0.544	Os03g0216600	probable glucan 1,3-alpha-glucosidase [Elaeis guineensis]
Asa6G03055.1	3.71e-41	0.190555	0.148	0.272	1.18e-36	1	0.544		RecName: Full=Bifunctional 6(G)-fructosyltransferase/2,1-fructan:2,1-fructan 1-fructosyltransferase; Short=1-FFT; Short=6G-FFT; Short=6GFT; Short=FFT [Allium cepa]
Asa7G02786.1	7.07e-40	0.163808	0.141	0.259	2.25e-35	1	0.544	At3g11180	flavonol synthase/flavanone 3-hydroxylase-like [Asparagus officinalis]
Asa4G02150.1	5.59e-39	0.231845	0.138	0.254	1.78e-34	1	0.543	At4g08455	hypothetical protein [Colocasia esculenta]
Asa7G03128.1	3.54e-47	0.191891	0.188	0.347	1.13e-42	1	0.542	OST1A	dolichyl-diphosphooligosaccharide--protein glycosyltransferase subunit 1A [Asparagus officinalis]
Asa5G03928.1	3.77e-44	0.172592	0.162	0.299	1.2e-39	1	0.542		uncharacterized protein A4U43_C05F21510 [Asparagus officinalis]
Asa5G00159.1	1.01e-54	0.114691	0.244	0.451	3.22e-50	1	0.541	PED1	3-ketoacyl-CoA thiolase 2, peroxisomal-like [Asparagus officinalis]
Asa3G00569.1	7.54e-47	0.184164	0.177	0.327	2.4e-42	1	0.541	ACA10	uncharacterized protein A4U43_C03F21880 [Asparagus officinalis]
Asa2G05165.1	9.56e-47	0.25134	0.194	0.359	3.04e-42	1	0.54	AMC4	metacaspase-4-like [Asparagus officinalis]
Asa8G02308.1	2.72e-44	0.288021	0.166	0.308	8.65e-40	1	0.539	APRL3	5'-adenylylsulfate reductase-like 3 [Asparagus officinalis]
Asa0G02030.1	1.61e-44	0.255699	0.162	0.301	5.11e-40	1	0.538	LIF2	heterogeneous nuclear ribonucleoprotein R [Asparagus officinalis]
Asa6G04354.1	2.09e-44	0.203301	0.161	0.299	6.65e-40	1	0.538	RPN2A	26S proteasome non-ATPase regulatory subunit 1 homolog A-like [Asparagus officinalis]
Asa6G03982.1	1.52e-51	0.154308	0.185	0.346	4.82e-47	1	0.535	ERD15	ERD [Hosta ventricosa]
Asa8G05031.1	2.61e-65	0.0312118	0.259	0.487	8.3e-61	1	0.532	CTL1	putative chitinase [Epipremnum aureum]
Asa3G03158.1	2.24e-44	0.270209	0.147	0.277	7.13e-40	1	0.531		MICOS complex subunit MIC60 isoform X1 [Asparagus officinalis]
Asa7G03136.1	3.76e-44	0.210069	0.147	0.277	1.2e-39	1	0.531	NFD4	protein NUCLEAR FUSION DEFECTIVE 4-like [Asparagus officinalis]
Asa2G05666.1	6.76e-43	0.145175	0.134	0.253	2.15e-38	1	0.53	HERK1	LOW QUALITY PROTEIN: receptor-like protein kinase HERK 1 [Asparagus officinalis]
Asa4G03524.1	2.95e-49	0.0820726	0.156	0.295	9.38e-45	1	0.529	BT2	LOW QUALITY PROTEIN: BTB/POZ and TAZ domain-containing protein 2-like [Asparagus officinalis]
Asa7G04808.1	7.24e-45	0.26441	0.149	0.282	2.3e-40	1	0.528	At4g22670	Heat shock chaperonin-binding protein [Corchorus olitorius]
Asa3G04996.1	3.72e-65	0.058742	0.256	0.486	1.18e-60	1	0.527	RS2Z33	PREDICTED: serine/arginine-rich splicing factor RS2Z32 isoform X2 [Musa acuminata subsp. malaccensis]
Asa1G02924.1	4.13e-48	0.219143	0.156	0.297	1.31e-43	1	0.525		uncharacterized protein A4U43_C08F28720 [Asparagus officinalis]
Asa3G03808.1	1.83e-45	0.245376	0.146	0.278	5.82e-41	1	0.525	RTNLB1	reticulon-like protein B1 [Solanum pennellii]
Asa4G04960.1	3.04e-56	0.0762927	0.176	0.336	9.65e-52	1	0.524	At5g15350	lamin-like protein [Asparagus officinalis]
Asa7G01813.1	3.79e-53	0.17138	0.175	0.335	1.21e-48	1	0.522	Os11g0174000	coatomer subunit beta-1-like [Asparagus officinalis]
Asa3G02720.1	7.09e-67	0.0812242	0.244	0.47	2.26e-62	1	0.519	ATPB	hypothetical protein EJB05_36544 [Eragrostis curvula]
Asa4G01237.1	2.54e-56	0.0493146	0.164	0.317	8.08e-52	1	0.517	Os01g0367900	ISWI chromatin-remodeling complex ATPase CHR11 [Glycine max]
Asa6G04695.1	9.85e-52	0.222476	0.149	0.288	3.13e-47	1	0.517		uncharacterized protein A4U43_C07F2870 [Asparagus officinalis]
Asa0G05245.1	6.39e-48	0.134951	0.135	0.261	2.03e-43	1	0.517		nucleoside diphosphate kinase, partial [Hyacinthus orientalis]
Asa4G02101.1	1.08e-58	0.105924	0.176	0.343	3.43e-54	1	0.513	ZSD1	zerumbone synthase [Asparagus officinalis]
Asa4G01592.1	2.93e-53	0.151057	0.152	0.297	9.33e-49	1	0.512	SIK1	LRR receptor-like serine/threonine-protein kinase ERL1 [Asparagus officinalis]
Asa8G04648.1	3.83e-47	0.258767	0.131	0.256	1.22e-42	1	0.512	TULP8	tubby-like F-box protein 14 [Elaeis guineensis]
Asa8G02589.1	3.69e-47	0.204798	0.128	0.251	1.17e-42	1	0.51	Os02g0794700	leucine aminopeptidase 1 [Elaeis guineensis]
Asa4G01354.1	1.37e-60	0.164	0.177	0.348	4.36e-56	1	0.509	RTNLB2	reticulon-like protein B4 [Asparagus officinalis]
Asa7G01630.1	4.7e-59	0.10908	0.167	0.328	1.49e-54	1	0.509	MBD11	methyl-CpG-binding domain-containing protein 10-like [Asparagus officinalis]
Asa4G05347.1	1.49e-76	0.0307492	0.248	0.488	4.74e-72	1	0.508		calnexin homolog [Asparagus officinalis]
Asa5G02148.1	9.52e-71	0.0996443	0.227	0.447	3.03e-66	1	0.508	At2g21870	probable ATP synthase 24 kDa subunit, mitochondrial [Asparagus officinalis]
Asa2G05355.1	4.88e-53	0.219382	0.15	0.295	1.55e-48	1	0.508		uncharacterized protein LOC109825892 [Asparagus officinalis]
Asa6G06189.1	1.19e-53	0.129581	0.141	0.279	3.79e-49	1	0.505	LACS4	long chain acyl-CoA synthetase 4-like [Asparagus officinalis]
Asa7G05180.1	8.6e-56	0.0555609	0.14	0.279	2.74e-51	1	0.502	HSP24.1	PREDICTED: LOW QUALITY PROTEIN: small heat shock protein, chloroplastic [Nelumbo nucifera]
Asa4G00523.1	1.26e-69	0.167723	0.211	0.422	4.01e-65	1	0.5	AHA1	PREDICTED: activator of 90 kDa heat shock protein ATPase homolog [Vitis vinifera]
Asa6G00542.1	8.48e-62	0.0531154	0.158	0.316	2.7e-57	1	0.5	ARB_05372	aldose 1-epimerase-like [Asparagus officinalis]
Asa5G01651.1	1.02e-57	0.0649482	0.145	0.29	3.24e-53	1	0.5	BAG5	IQ motif, EF-hand binding site [Corchorus capsularis]
Asa6G05589.1	1.09e-57	0.178391	0.153	0.306	3.46e-53	1	0.5	HEMA1	glutamyl-tRNA reductase 2-like [Asparagus officinalis]
Asa8G02951.1	1.46e-51	0.209804	0.134	0.268	4.63e-47	1	0.5	Os01g0760600	aspartate aminotransferase, cytoplasmic isoform X1 [Ananas comosus]
Asa7G03747.1	7.08e-64	0.157957	0.176	0.353	2.25e-59	1	0.499	RAN1	GTP-binding nuclear protein Ran-2-like [Ananas comosus]
Asa7G02769.1	1.8e-51	0.184013	0.13	0.261	5.71e-47	1	0.498	UBP17	ubiquitin carboxyl-terminal hydrolase 17-like [Asparagus officinalis]
Asa7G04938.1	2.76e-51	0.157498	0.128	0.257	8.78e-47	1	0.498
Asa7G02537.1	1.45e-60	0.12451	0.153	0.308	4.6e-56	1	0.497		suppressor protein SRP40 [Asparagus officinalis]
Asa1G03774.1	3.12e-60	0.200947	0.16	0.322	9.92e-56	1	0.497		uncharacterized protein LOC109840638 [Asparagus officinalis]
Asa2G06241.1	2.74e-56	0.168088	0.143	0.288	8.72e-52	1	0.497	RHM1	trifunctional UDP-glucose 4,6-dehydratase/UDP-4-keto-6-deoxy-D-glucose 3,5-epimerase/UDP-4-keto-L-rhamnose-reductase RHM1-like [Asparagus officinalis]
Asa5G05037.1	1.65e-74	0.0662059	0.203	0.409	5.25e-70	1	0.496	GEK1	D-aminoacyl-tRNA deacylase isoform X1 [Elaeis guineensis]
Asa8G05569.1	2.19e-71	0.098093	0.196	0.395	6.96e-67	1	0.496	ISU1	iron-sulfur cluster assembly protein 1-like [Citrus sinensis]
Asa2G06438.1	7.68e-63	0.0997097	0.16	0.324	2.44e-58	1	0.494	BHLH148	uncharacterized protein A4U43_C03F27640 [Asparagus officinalis]
Asa6G00110.1	2.72e-82	0.0120527	0.218	0.443	8.65e-78	1	0.492	UBC28	ubiquitin-conjugating enzyme E2 28 [Phoenix dactylifera]
Asa7G01374.1	6.24e-74	0.0864616	0.196	0.398	1.99e-69	1	0.492	TIF34	serine-threonine kinase receptor-associated protein-like [Asparagus officinalis]
Asa2G05539.1	1.22e-53	0.176836	0.129	0.262	3.89e-49	1	0.492	UBA2	uncharacterized protein A4U43_C07F5810 [Asparagus officinalis]
Asa8G05128.1	2.66e-81	0.020111	0.208	0.424	8.47e-77	1	0.491	PGSIP8	putative glucuronosyltransferase PGSIP8 [Asparagus officinalis]
Asa7G00103.1	2.92e-68	0.110521	0.169	0.345	9.29e-64	1	0.49	MPPbeta	PREDICTED: probable mitochondrial-processing peptidase subunit beta, mitochondrial [Musa acuminata subsp. malaccensis]
Asa4G05573.1	3.32e-64	0.194445	0.165	0.337	1.06e-59	1	0.49	RPN10	hypothetical protein PHAVU_003G264300g [Phaseolus vulgaris]
Asa2G03631.1	5.54e-63	0.0979885	0.147	0.3	1.76e-58	1	0.49	CESA3	cellulose synthase A5 [Agave deserti]
Asa2G07234.1	1.32e-60	0.0542579	0.139	0.284	4.19e-56	1	0.489	HSL2	receptor-like protein kinase HSL1 [Asparagus officinalis]
Asa4G01170.1	2.13e-55	0.111272	0.123	0.252	6.78e-51	1	0.488	SAR1A	GTP-binding protein SAR1A [Cucumis sativus]
Asa1G04001.1	5.85e-71	0.0728385	0.173	0.355	1.86e-66	1	0.487	HIPP32	heavy metal-associated isoprenylated plant protein 33 [Elaeis guineensis]
Asa3G02486.1	4.15e-75	0.0978384	0.186	0.384	1.32e-70	1	0.484	At3g52300	ATP synthase subunit d, mitochondrial-like [Asparagus officinalis]
Asa1G03371.1	3.44e-74	0.0295213	0.174	0.36	1.09e-69	1	0.483	Os07g0682400	zinc finger CCCH domain-containing protein 53-like isoform X2 [Carex littledalei]
Asa8G02307.1	4.64e-67	0.00984367	0.146	0.302	1.48e-62	1	0.483	QUA2	probable pectin methyltransferase QUA2 isoform X1 [Asparagus officinalis]
Asa7G01729.1	2.23e-73	0.108154	0.174	0.361	7.08e-69	1	0.482	At3g62120	proline--tRNA ligase, cytoplasmic isoform X1 [Asparagus officinalis]
Asa7G00417.1	9.64e-57	0.15537	0.124	0.258	3.07e-52	1	0.481	MPP	mitochondrial-processing peptidase subunit alpha-like [Phoenix dactylifera]
Asa6G04049.1	4.58e-59	0.112491	0.123	0.257	1.46e-54	1	0.479	GSH1	gamma-glutamylcysteine synthetase [Allium cepa]
Asa7G07519.1	6.77e-75	0.126928	0.174	0.363	2.15e-70	1	0.479	RTE1	protein REVERSION-TO-ETHYLENE SENSITIVITY1 [Asparagus officinalis]
Asa2G03679.1	1.15e-63	0.133354	0.14	0.292	3.66e-59	1	0.479	mpp10	hypothetical protein AXF42_Ash000111 [Apostasia shenzhenica]
Asa5G00894.1	7.15e-85	0.00583085	0.191	0.4	2.27e-80	1	0.478	MBS1	uncharacterized protein LOC112525222 [Cynara cardunculus var. scolymus]
Asa6G05090.1	4.12e-60	0.14538	0.128	0.268	1.31e-55	1	0.478	SPL11	hypothetical protein [Colocasia esculenta]
Asa1G02579.1	5.96e-58	0.109124	0.122	0.256	1.9e-53	1	0.477	Os08g0562700	puromycin-sensitive aminopeptidase isoform X1 [Asparagus officinalis]
Asa6G03222.1	1.41e-83	0.0177357	0.188	0.395	4.49e-79	1	0.476	UPTG2	hypothetical protein COLO4_24299 [Corchorus olitorius]
Asa5G02746.1	4.47e-61	0.148406	0.127	0.268	1.42e-56	1	0.474	P4H7	hypothetical protein C4D60_Mb01t16050 [Musa balbisiana]
Asa5G04668.1	3.39e-70	0.0838373	0.142	0.301	1.08e-65	1	0.472	At1g77220	transmembrane protein 184C-like [Asparagus officinalis]
Asa6G04477.1	6.26e-58	0.158619	0.12	0.254	1.99e-53	1	0.472	FKBP70	70 kDa peptidyl-prolyl isomerase-like isoform X1 [Asparagus officinalis]
Asa6G01394.1	6.11e-80	0.00438617	0.169	0.359	1.94e-75	1	0.471		uncharacterized protein LOC103705856 [Phoenix dactylifera]
Asa3G03840.1	1.43e-65	0.183921	0.139	0.295	4.55e-61	1	0.471	AIM32	altered inheritance of mitochondria protein 32 [Asparagus officinalis]
Asa7G01755.1	1.54e-73	0.063993	0.15	0.319	4.91e-69	1	0.47		uncharacterized protein LOC105045215 [Elaeis guineensis]
Asa6G01211.1	3.02e-73	0.148975	0.152	0.325	9.62e-69	1	0.468	ATJ10	chaperone protein dnaJ 10-like [Asparagus officinalis]
Asa7G01643.1	1.55e-68	0.0602843	0.133	0.284	4.93e-64	1	0.468	PRP8A	uncharacterized protein A4U43_C04F3170 [Asparagus officinalis]
Asa7G01405.1	2.6e-80	0.039678	0.164	0.351	8.27e-76	1	0.467	HOX16	homeobox-leucine zipper protein HAT5-like [Asparagus officinalis]
Asa5G02552.1	4.48e-61	0.148684	0.118	0.253	1.43e-56	1	0.466	CLKR27	PREDICTED: 3-oxoacyl-[acyl-carrier-protein]
Asa1G01373.1	8.09e-90	0.0234436	0.182	0.394	2.57e-85	1	0.462	DIM	uncharacterized protein A4U43_C07F24100 [Asparagus officinalis]
Asa2G03390.1	2.61e-66	0.0912312	0.123	0.266	8.3e-62	1	0.462		uncharacterized protein LOC103720587 [Phoenix dactylifera]
Asa3G04713.1	2.87e-82	0.0271049	0.16	0.347	9.14e-78	1	0.461	EBP1	ERBB-3 BINDING PROTEIN 1 [Ananas comosus]
Asa2G05804.1	1.87e-86	0.0364382	0.168	0.366	5.95e-82	1	0.459	SPAC24B11.05	uncharacterized protein C24B11.05-like [Asparagus officinalis]
Asa8G03962.1	2.66e-82	0.0879728	0.162	0.353	8.46e-78	1	0.459	PGDH1	PREDICTED: D-3-phosphoglycerate dehydrogenase [Prunus dulcis]
Asa8G04725.1	1.14e-86	0.0429379	0.167	0.365	3.63e-82	1	0.458	OPR7	12-oxophytodienoate reductase 7 [Asparagus officinalis]
Asa5G02701.1	4.84e-87	0.0756382	0.164	0.362	1.54e-82	1	0.453	ACT7	Actin 7 isoform 1 [Albuca bracteata]
Asa8G02885.1	1.58e-73	0.0967187	0.129	0.286	5.02e-69	1	0.451	LBD41	PREDICTED: LOB domain-containing protein 41-like [Nelumbo nucifera]
Asa0G00989.1	2.45e-80	0.0415949	0.141	0.313	7.79e-76	1	0.45		uncharacterized protein LOC109836966 [Asparagus officinalis]
Asa4G00393.1	2.54e-78	0.0723541	0.134	0.299	8.07e-74	1	0.448	ITN1	LOW QUALITY PROTEIN: ankyrin repeat-containing protein ITN1-like [Asparagus officinalis]
Asa6G02163.1	1.19e-78	0.0682159	0.127	0.288	3.78e-74	1	0.441	FLBR	dihydrolipoyl dehydrogenase, mitochondrial isoform X1 [Asparagus officinalis]
Asa5G00162.1	1.75e-75	0.0307379	0.117	0.266	5.57e-71	1	0.44	ABCB1	ABC transporter B family member 1-like [Phoenix dactylifera]
Asa6G02961.1	2.45e-84	0.0602423	0.138	0.315	7.8e-80	1	0.438	GT-3A	trihelix transcription factor GT-3b-like [Phoenix dactylifera]
Asa0G04531.1	6.72e-71	0.0807582	0.11	0.252	2.14e-66	1	0.437	APUM3	LOW QUALITY PROTEIN: pumilio homolog 1-like [Asparagus officinalis]
Asa2G03644.1	1.66e-84	0.0157323	0.129	0.296	5.28e-80	1	0.436	TULP1	tubby-like F-box protein 1 [Elaeis guineensis]
Asa4G05615.1	3.94e-79	0.0649693	0.12	0.276	1.25e-74	1	0.435		uncharacterized protein LOC103698700 [Phoenix dactylifera]
Asa3G03613.1	1.62e-98	0.011726	0.159	0.366	5.14e-94	1	0.434		PREDICTED: uncharacterized protein LOC103987400 [Musa acuminata subsp. malaccensis]
Asa0G04791.1	6.6e-89	0.0289612	0.131	0.307	2.1e-84	1	0.427	At5g06060	tropinone reductase homolog At5g06060-like isoform X3 [Asparagus officinalis]
Asa7G01903.1	1.09e-77	0.012038	0.11	0.258	3.46e-73	1	0.426	FAO2	long-chain-alcohol oxidase FAO2 [Dendrobium catenatum]
Asa5G04714.1	4.43e-80	0.0332485	0.112	0.265	1.41e-75	1	0.423	CXE18	hypothetical protein BHE74_00000993 [Ensete ventricosum]
Asa7G06539.1	6.65e-92	0.0291285	0.122	0.296	2.11e-87	1	0.412	GLXI	glyoxalase I [Allium cepa]
Asa6G05034.1	3.18e-81	0.00783935	0.103	0.251	1.01e-76	1	0.41	PDIL2-3	protein disulfide isomerase-like 2-3 [Ananas comosus]
Asa5G04048.1	1.88e-96	0.037629	0.126	0.308	5.97e-92	1	0.409		uncharacterized protein A4U43_C05F31540 [Asparagus officinalis]
Asa7G05503.1	9.22e-92	0.00885392	0.117	0.287	2.93e-87	1	0.408	At1g09580	transmembrane emp24 domain-containing protein p24delta3-like [Asparagus officinalis]
Asa8G04838.1	9.01e-98	0.0334636	0.123	0.303	2.87e-93	1	0.406		calcyclin-binding protein-like [Asparagus officinalis]
Asa2G03046.1	2.42e-90	0.00666952	0.111	0.274	7.71e-86	1	0.405	NSN1	guanine nucleotide-binding protein-like NSN1 [Asparagus officinalis]
Asa7G07118.1	1.24e-88	0.0284059	0.109	0.27	3.93e-84	1	0.404		26S proteasome regulatory subunit 6B homolog [Chenopodium quinoa]
Asa5G03413.1	1.73e-83	0.0591321	0.103	0.255	5.51e-79	1	0.404		afadin- and alpha-actinin-binding protein [Asparagus officinalis]
Asa0G03084.1	4.72e-96	0.00659258	0.119	0.295	1.5e-91	1	0.403	DDB1	DNA damage-binding protein 1a [Asparagus officinalis]
Asa6G03851.1	0	1.19337	0.258	0.009	0	2	28.667	GPAT6	glycerol-3-phosphate 2-O-acyltransferase 6 [Elaeis guineensis]
Asa7G02111.1	0	1.1331	0.298	0.011	0	2	27.091	KCS3	3-ketoacyl-CoA synthase 12-like [Asparagus officinalis]
Asa8G02016.1	0	1.47151	0.42	0.019	0	2	22.105	CER26L	LOW QUALITY PROTEIN: protein ECERIFERUM 26-like [Asparagus officinalis]
Asa2G00177.1	0	0.942266	0.265	0.012	0	2	22.083	FDH	hypothetical protein C4D60_Mb06t12310 [Musa balbisiana]
Asa6G02508.1	0	1.51593	0.404	0.019	0	2	21.263
Asa1G02974.1	0	1.23653	0.353	0.017	0	2	20.765	CUT1	3-ketoacyl-CoA synthase 6 isoform X2 [Cajanus cajan]
Asa2G05982.1	0	1.02006	0.3	0.015	0	2	20	At5g22810	GDSL esterase/lipase At5g22810-like [Asparagus officinalis]
Asa2G05985.1	0	1.4389	0.413	0.021	0	2	19.667	At5g22810	GDSL esterase/lipase At5g22810-like [Asparagus officinalis]
Asa3G01014.1	0	1.11645	0.337	0.018	0	2	18.722	WSD1	O-acyltransferase WSD1-like isoform X1 [Asparagus officinalis]
Asa7G00307.1	0	1.27113	0.315	0.018	0	2	17.5	CYP86A22	PREDICTED: cytochrome P450 86A8 [Nelumbo nucifera]
Asa6G05293.1	0	1.17355	0.335	0.02	0	2	16.75	IRKI	hypothetical protein C4D60_Mb05t20610 [Musa balbisiana]
Asa5G01772.1	0	1.414	0.265	0.016	0	2	16.562	HTH	protein HOTHEAD-like isoform X1 [Asparagus officinalis]
Asa3G02030.1	0	1.65153	0.477	0.029	0	2	16.448	LACS2	long chain acyl-CoA synthetase 2 [Elaeis guineensis]
Asa7G05161.1	0	1.87192	0.537	0.033	0	2	16.273	Os04g0281900	CASP-like protein 2A1 [Aegilops tauschii subsp. tauschii]
Asa6G01223.1	0	2.08767	0.634	0.041	0	2	15.463	GPAT4	probable glycerol-3-phosphate acyltransferase 8 [Helianthus annuus]
Asa6G03401.1	0	1.66584	0.351	0.023	0	2	15.261		cysteine-sulphoxide lyase [Allium cepa]
Asa6G02177.1	0	2.18075	0.491	0.035	0	2	14.029
Asa0G04509.1	0	1.0468	0.315	0.023	0	2	13.696	OsASA2	anthranilate synthase alpha subunit 1, chloroplastic-like, partial [Asparagus officinalis]
Asa6G04915.1	0	0.926266	0.279	0.021	0	2	13.286		uncharacterized protein LOC109835390 isoform X1 [Asparagus officinalis]
Asa2G03154.1	0	0.959428	0.265	0.02	0	2	13.25	ROMT	trans-resveratrol di-O-methyltransferase-like isoform X2 [Asparagus officinalis]
Asa7G00984.1	0	1.55203	0.467	0.037	0	2	12.622		Large tegument protein like [Actinidia chinensis var. chinensis]
Asa8G04628.1	0	2.55512	0.616	0.051	0	2	12.078	PER12	LOW QUALITY PROTEIN: peroxidase 12-like [Asparagus officinalis]
Asa4G00816.1	0	1.53282	0.462	0.043	0	2	10.744	ELI3	8-hydroxygeraniol dehydrogenase-like [Asparagus officinalis]
Asa7G03574.1	0	3.52323	0.899	0.085	0	2	10.576	FDH	hypothetical protein C4D60_Mb06t12310 [Musa balbisiana]
Asa4G00407.1	0	1.76412	0.543	0.052	0	2	10.442	ABCG20	hypothetical protein GW17_00009255 [Ensete ventricosum]
Asa8G02487.1	0	1.65001	0.53	0.052	0	2	10.192	MYB306	Transcription factor, Myb superfamily [Handroanthus impetiginosus]
Asa1G04159.1	0	3.15012	0.747	0.075	0	2	9.96	PDF1	protodermal factor 1 [Asparagus officinalis]
Asa7G07128.1	0	1.91595	0.611	0.062	0	2	9.855		hypothetical protein [Colocasia esculenta]
Asa8G03505.1	0	1.01655	0.334	0.034	0	2	9.824	XYP11	non-specific lipid transfer protein GPI-anchored 2-like isoform X1 [Phalaenopsis equestris]
Asa5G04429.1	0	1.84009	0.588	0.062	0	2	9.484	LTPG1	non-specific lipid transfer protein GPI-anchored 1 [Asparagus officinalis]
Asa3G03011.1	0	1.96302	0.399	0.044	0	2	9.068	PER52	Cationic peroxidase 1 [Carex littledalei]
Asa5G00700.1	0	2.11647	0.616	0.07	0	2	8.8	EXL3	GDSL esterase/lipase EXL3-like [Asparagus officinalis]
Asa4G01205.1	0	2.70224	0.762	0.088	0	2	8.659	KCS11	3-ketoacyl-CoA synthase 11-like isoform X1 [Asparagus officinalis]
Asa5G04418.1	0	2.38799	0.731	0.088	0	2	8.307	LTPG1	non-specific lipid transfer protein GPI-anchored 1 [Asparagus officinalis]
Asa1G01627.1	0	1.06996	0.306	0.038	0	2	8.053		uncharacterized protein LOC109836790 [Asparagus officinalis]
Asa5G00519.1	0	4.29508	0.84	0.111	0	2	7.568
Asa8G02606.1	0	0.97151	0.277	0.037	0	2	7.486	GL1-1	protein ECERIFERUM 3 [Asparagus officinalis]
Asa0G01159.1	0	1.0206	0.306	0.043	0	2	7.116	KCS11	3-ketoacyl-CoA synthase 11-like [Asparagus officinalis]
Asa8G00328.1	0	1.70666	0.581	0.082	0	2	7.085		unknown [Allium sativum]
Asa4G02195.1	0	0.851055	0.253	0.036	0	2	7.028	MIK2	MDIS1-interacting receptor like kinase 2 [Asparagus officinalis]
Asa8G05921.1	0	0.971248	0.282	0.041	0	2	6.878	At1g71691	GDSL esterase/lipase At1g29670-like [Phoenix dactylifera]
Asa8G00853.1	0	3.7566	0.869	0.136	0	2	6.39		uncharacterized protein A4U43_C07F11060 [Asparagus officinalis]
Asa8G01060.1	0	2.8075	0.539	0.085	0	2	6.341	PDF1	Protodermal factor 1 [Ananas comosus]
Asa6G05050.1	0	1.4791	0.367	0.06	0	2	6.117		protein CREG1 [Asparagus officinalis]
Asa5G00828.1	0	1.60454	0.539	0.09	0	2	5.989	XTH33	probable xyloglucan endotransglucosylase/hydrolase protein 33 [Asparagus officinalis]
Asa2G01847.1	0	1.42582	0.282	0.048	0	2	5.875	DCR	BAHD acyltransferase DCR [Elaeis guineensis]
Asa4G02170.1	0	1.0591	0.375	0.064	0	2	5.859		hypothetical protein BVC80_1781g56 [Macleaya cordata]
Asa1G01520.1	0	1.16413	0.385	0.067	0	2	5.746	YAB2	axial regulator YABBY 5-like isoform X1 [Asparagus officinalis]
Asa8G05525.1	0	1.9131	0.599	0.108	0	2	5.546	RAV2	hypothetical protein GW17_00004602 [Ensete ventricosum]
Asa4G04319.1	0	1.25784	0.366	0.067	0	2	5.463	DIR19	PREDICTED: dirigent protein 22-like [Juglans regia]
Asa0G04218.1	0	1.22996	0.333	0.061	0	2	5.459	ZAT18	Uncharacterized protein TCM_042836 [Theobroma cacao]
Asa6G06048.1	0	0.734242	0.263	0.049	0	2	5.367	At5g45670	GDSL esterase/lipase At5g45670-like [Asparagus officinalis]
Asa5G04334.1	0	1.07858	0.339	0.064	0	2	5.297	PMEI3	pectinesterase inhibitor 3-like [Phalaenopsis equestris]
Asa3G03260.1	0	0.797195	0.28	0.053	0	2	5.283	CSLA1	glucomannan 4-beta-mannosyltransferase 1-like [Asparagus officinalis]
Asa0G01606.1	0	2.2228	0.341	0.065	0	2	5.246	MLP423	MLP-like protein 423 [Elaeis guineensis]
Asa0G04870.1	0	1.10955	0.349	0.068	0	2	5.132	LOX1.5	linoleate 9S-lipoxygenase 6-like [Asparagus officinalis]
Asa5G01344.1	0	1.08635	0.35	0.069	0	2	5.072	PUB23	hypothetical protein COLO4_29566 [Corchorus olitorius]
Asa5G01122.1	0	2.86467	0.8	0.166	0	2	4.819	VIT_05s0020g01820	CASP-like protein 1E2 [Phoenix dactylifera]
Asa6G02200.1	0	1.26926	0.443	0.093	0	2	4.763	At1g60630	LOW QUALITY PROTEIN: inactive leucine-rich repeat receptor-like serine/threonine-protein kinase At1g60630 [Asparagus officinalis]
Asa3G04207.1	0	1.03045	0.333	0.071	0	2	4.69	CCX1	cation/calcium exchanger 1-like [Asparagus officinalis]
Asa0G02449.1	0	1.36458	0.361	0.077	0	2	4.688		uncharacterized protein LOC109850952 [Asparagus officinalis]
Asa6G05635.1	2.81e-277	0.616077	0.271	0.058	8.95e-273	2	4.672	NCS2	S-norcoclaurine synthase 2-like [Asparagus officinalis]
Asa3G01410.1	0	3.11391	0.851	0.185	0	2	4.6	LE16	hypothetical protein CDL12_28926 [Handroanthus impetiginosus]
Asa5G02544.1	0	0.884493	0.296	0.066	0	2	4.485		pathogen-associated molecular patterns-induced protein A70 [Elaeis guineensis]
Asa5G02982.1	0	1.2286	0.37	0.084	0	2	4.405	At5g01750	hypothetical protein [Colocasia esculenta]
Asa5G02513.1	0	0.904592	0.316	0.072	0	2	4.389	GASA3	snakin-2 [Elaeis guineensis]
Asa6G01604.1	0	1.07411	0.451	0.103	0	2	4.379	ABCG31	uncharacterized protein A4U43_C01F19920 [Asparagus officinalis]
Asa5G02699.1	0	0.837303	0.328	0.075	0	2	4.373	PAS2A	hypothetical protein F0562_003152 [Nyssa sinensis]
Asa4G02175.1	0	1.00411	0.378	0.089	0	2	4.247		hypothetical protein BVC80_1781g56 [Macleaya cordata]
Asa8G04371.1	0	1.10281	0.483	0.122	0	2	3.959	KCR1	LOW QUALITY PROTEIN: very-long-chain 3-oxoacyl-CoA reductase 1-like [Asparagus officinalis]
Asa1G00799.1	4.79e-230	0.601679	0.268	0.068	1.52e-225	2	3.941	ROC5	homeobox-leucine zipper protein ROC5-like [Asparagus officinalis]
Asa7G02203.1	1.33e-226	0.680756	0.26	0.066	4.22e-222	2	3.939	SBT1.3	subtilisin-like protease SBT1.3 [Ananas comosus]
Asa3G04626.1	6.99e-220	1.0327	0.251	0.066	2.22e-215	2	3.803	Os06g0112300	B3 domain-containing protein Os04g0386900 isoform X2 [Elaeis guineensis]
Asa8G00470.1	6.75e-234	0.791045	0.273	0.072	2.15e-229	2	3.792		uncharacterized protein LOC103701644 [Phoenix dactylifera]
Asa2G02569.1	0	1.05589	0.398	0.107	0	2	3.72		hypothetical protein Lalb_Chr05g0224611 [Lupinus albus]
Asa6G02290.1	5.89e-296	0.764557	0.361	0.1	1.87e-291	2	3.61	UXS2	UDP-glucuronic acid decarboxylase 2-like [Phoenix dactylifera]
Asa2G05304.1	0	1.05928	0.5	0.14	0	2	3.571	MYB306	myb-related protein 306-like [Asparagus officinalis]
Asa7G04079.1	5.39e-234	0.782158	0.309	0.089	1.71e-229	2	3.472	GT-3B	trihelix transcription factor GT-3b-like [Elaeis guineensis]
Asa8G04413.1	0	1.14648	0.532	0.155	0	2	3.432	Os05g0108800	cytochrome b5-like [Asparagus officinalis]
Asa4G02293.1	1.23e-206	0.69155	0.277	0.081	3.92e-202	2	3.42	PIX13	putative serine/threonine-protein kinase Cx32 chloroplastic [Zea mays]
Asa8G00467.1	7.43e-236	0.92624	0.32	0.095	2.36e-231	2	3.368		uncharacterized protein LOC103701644 [Phoenix dactylifera]
Asa2G06684.1	2.59e-281	0.780042	0.376	0.112	8.24e-277	2	3.357	ASPG1	aspartyl protease family protein 2-like [Hevea brasiliensis]
Asa4G02510.1	0	1.20599	0.462	0.138	0	2	3.348	ERF034	LOW QUALITY PROTEIN: ethylene-responsive transcription factor ERF038 [Elaeis guineensis]
Asa6G03110.1	5.3e-215	0.635618	0.306	0.092	1.68e-210	2	3.326	IRKI	IRK-interacting protein isoform X1 [Elaeis guineensis]
Asa8G03810.1	1.98e-242	0.700782	0.332	0.1	6.29e-238	2	3.32	At5g50450	PREDICTED: F-box protein At1g67340-like [Musa acuminata subsp. malaccensis]
Asa0G01232.1	0	1.0268	0.425	0.129	0	2	3.295	At4g16820	phospholipase A1-Ibeta2, chloroplastic-like [Phoenix dactylifera]
Asa4G02285.1	0	1.39574	0.562	0.174	0	2	3.23	DTM1	signal peptidase complex-like protein DTM1 isoform X1 [Asparagus officinalis]
Asa5G01798.1	8.25e-294	0.86882	0.409	0.127	2.62e-289	2	3.22
Asa6G02521.1	0	1.00231	0.428	0.133	0	2	3.218		uncharacterized protein LOC114580282 [Dendrobium catenatum]
Asa2G04703.1	0	1.42926	0.624	0.194	0	2	3.216	PUB21	U-box domain-containing protein 21-like [Asparagus officinalis]
Asa6G02111.1	6.7e-180	0.743351	0.265	0.083	2.13e-175	2	3.193		hypothetical protein BVC80_8775g19 [Macleaya cordata]
Asa5G00738.1	0	1.16665	0.456	0.145	0	2	3.145	PGIP1	polygalacturonase inhibitor-like [Asparagus officinalis]
Asa8G02330.1	2.66e-168	0.525606	0.257	0.082	8.45e-164	2	3.134		hypothetical protein AXF42_Ash010810 [Apostasia shenzhenica]
Asa7G01360.1	0	1.58332	0.544	0.174	0	2	3.126	CYP710A11	uncharacterized protein A4U43_C01F25230 [Asparagus officinalis]
Asa3G04225.1	3.59e-158	0.591611	0.253	0.082	1.14e-153	2	3.085	CML19	putative calcium-binding protein CML19 [Asparagus officinalis]
Asa2G04540.1	3.84e-195	0.64073	0.302	0.098	1.22e-190	2	3.082	CAF1-9	probable CCR4-associated factor 1 homolog 11 [Olea europaea var. sylvestris]
Asa7G04643.1	2.72e-225	0.658472	0.347	0.114	8.64e-221	2	3.044
Asa2G05384.1	0	0.886775	0.49	0.163	0	2	3.006	COMT1	Caffeic acid O-methyltransferase [Iris x hollandica]
Asa4G04014.1	2.33e-286	1.29343	0.429	0.145	7.41e-282	2	2.959	GSTU19	glutathione S-transferase [Dracaena cambodiana]
Asa5G03681.1	4.61e-300	0.884785	0.451	0.153	1.47e-295	2	2.948	At5g48480	glyoxalase/Bleomycin resistance protein/Dihydroxybiphenyl dioxygenase [Artemisia annua]
Asa5G00557.1	0	1.0385	0.492	0.168	0	2	2.929		transmembrane protein 97 [Asparagus officinalis]
Asa4G04345.1	2.65e-154	0.700274	0.271	0.093	8.42e-150	2	2.914	At1g24360	prostaglandin reductase-3 [Asparagus officinalis]
Asa7G00555.1	1.91e-261	0.921433	0.423	0.146	6.07e-257	2	2.897	GSTU18	PREDICTED: LOW QUALITY PROTEIN: pentatricopeptide repeat-containing protein At1g05670, mitochondrial-like [Pyrus x bretschneideri]
Asa2G06809.1	7.66e-205	0.700389	0.364	0.126	2.44e-200	2	2.889	At3g47570	probable LRR receptor-like serine/threonine-protein kinase At3g47570 [Asparagus officinalis]
Asa7G01049.1	1.57e-275	1.01386	0.455	0.158	5.01e-271	2	2.88		protein E6-like [Ananas comosus]
Asa0G01056.1	5.08e-156	0.730254	0.279	0.097	1.62e-151	2	2.876	LRK10L-2.5	LEAF RUST 10 DISEASE-RESISTANCE LOCUS RECEPTOR-LIKE PROTEIN KINASE-like 2.5 [Elaeis guineensis]
Asa5G01310.1	7.8e-203	0.938852	0.336	0.117	2.48e-198	2	2.872		uncharacterized protein LOC109820522 [Asparagus officinalis]
Asa6G06040.1	2.32e-141	0.307047	0.275	0.096	7.38e-137	2	2.865		uncharacterized protein LOC109840910 [Asparagus officinalis]
Asa2G00909.1	0	1.07265	0.508	0.178	0	2	2.854	YSL14	uncharacterized protein A4U43_C04F16360 [Asparagus officinalis]
Asa1G01000.1	4.84e-143	0.546773	0.258	0.091	1.54e-138	2	2.835	ANT	AP2-like ethylene-responsive transcription factor ANT [Asparagus officinalis]
Asa5G02935.1	6.07e-298	1.01073	0.483	0.171	1.93e-293	2	2.825	CCR3	putative serine/threonine-protein kinase-like protein CCR3 [Dendrobium catenatum]
Asa7G02985.1	1.58e-139	0.669435	0.26	0.093	5.03e-135	2	2.796	ZAT11	Uncharacterized protein TCM_042836 [Theobroma cacao]
Asa1G02470.1	8.75e-172	0.629669	0.319	0.115	2.78e-167	2	2.774		transcriptional-regulating factor 1-like [Asparagus officinalis]
Asa4G03252.1	5.55e-220	1.04769	0.373	0.135	1.77e-215	2	2.763	GST3	glutathione S-transferase [Allium cepa]
Asa0G02121.1	0	1.45073	0.73	0.271	0	2	2.694		peamaclein-like [Asparagus officinalis]
Asa5G01659.1	8.89e-169	0.551314	0.323	0.12	2.83e-164	2	2.692	ZHD1	hypothetical protein BHM03_00035454 [Ensete ventricosum]
Asa2G00785.1	7.4e-134	0.556992	0.261	0.097	2.35e-129	2	2.691	PBL3	probable serine/threonine-protein kinase PBL3 isoform X1 [Asparagus officinalis]
Asa3G04216.1	2.32e-127	0.416657	0.258	0.096	7.37e-123	2	2.688	SSL3	protein STRICTOSIDINE SYNTHASE-LIKE 3-like [Asparagus officinalis]
Asa0G03825.1	2.78e-138	0.548159	0.273	0.102	8.83e-134	2	2.676	MAPKKK18	PREDICTED: mitogen-activated protein kinase kinase kinase A-like [Musa acuminata subsp. malaccensis]
Asa4G01351.1	6.24e-190	0.83608	0.361	0.135	1.99e-185	2	2.674	GOLS2	PREDICTED: galactinol synthase 1-like [Musa acuminata subsp. malaccensis]
Asa4G00376.1	5.34e-230	0.754329	0.429	0.161	1.7e-225	2	2.665	EXPA4	expansin-A6 [Nymphaea colorata]
Asa3G00557.1	1.96e-202	0.655084	0.393	0.148	6.25e-198	2	2.655	Bp10	L-ascorbate oxidase homolog [Asparagus officinalis]
Asa8G04835.1	8.58e-183	0.75425	0.361	0.137	2.73e-178	2	2.635
Asa3G01406.1	0	2.39896	0.887	0.337	0	2	2.632	LTP2	PREDICTED: non-specific lipid-transfer protein 1-like [Ipomoea nil]
Asa2G06558.1	1.96e-172	0.70591	0.341	0.131	6.24e-168	2	2.603	XTH22	xyloglucan endotransglucosylase/hydrolase protein 15-like [Asparagus officinalis]
Asa6G02767.1	8.69e-186	0.815312	0.365	0.141	2.76e-181	2	2.589	CXE8	PREDICTED: probable carboxylesterase 8 [Musa acuminata subsp. malaccensis]
Asa7G05782.1	4.45e-176	1.01927	0.352	0.136	1.42e-171	2	2.588	CYP94B1	cytochrome P450 94B3 [Elaeis guineensis]
Asa3G03540.1	3.29e-145	0.550121	0.305	0.118	1.05e-140	2	2.585	DOF1.7	dof zinc finger protein DOF3.1-like protein [Cinnamomum micranthum f. kanehirae]
Asa3G05081.1	5.82e-133	0.512846	0.284	0.11	1.85e-128	2	2.582		uncharacterized protein LOC109832099 [Asparagus officinalis]
Asa2G00397.1	0	3.25995	0.865	0.336	0	2	2.574
Asa5G00384.1	3.98e-178	0.556914	0.386	0.151	1.27e-173	2	2.556	GFT1	GDP-mannose transporter GONST4 [Asparagus officinalis]
Asa7G02141.1	8.98e-164	0.642754	0.362	0.143	2.86e-159	2	2.531	AZF1	zinc finger protein ZAT10-like [Tanacetum cinerariifolium]
Asa8G01535.1	2.72e-250	0.870693	0.492	0.195	8.65e-246	2	2.523	WRKY40	WRKY transcription factor WRKY76-like [Phoenix dactylifera]
Asa1G02469.1	8.84e-121	0.465526	0.275	0.109	2.81e-116	2	2.523		transcriptional-regulating factor 1-like [Asparagus officinalis]
Asa6G02112.1	5.57e-204	0.578856	0.441	0.176	1.77e-199	2	2.506		nucleolar protein [Allium sativum]
Asa2G06476.1	2.46e-157	0.568956	0.359	0.144	7.82e-153	2	2.493	EPFL4	EPIDERMAL PATTERNING FACTOR-like protein 5 [Asparagus officinalis]
Asa0G05645.1	1.26e-123	0.486069	0.281	0.113	4e-119	2	2.487	At2g30020	putative protein phosphatase 2C 53 [Asparagus officinalis]
Asa6G06407.1	2.77e-123	0.42721	0.281	0.113	8.81e-119	2	2.487		histone H3.3 [Zea mays]
Asa1G04581.1	9.92e-116	0.389012	0.283	0.114	3.15e-111	2	2.482	PLP7	patatin-like protein 3 [Phoenix dactylifera]
Asa8G03940.1	4.06e-156	0.594407	0.349	0.141	1.29e-151	2	2.475	At3g15890	PTI1-like tyrosine-protein kinase At3g15890 [Asparagus officinalis]
Asa2G00647.1	1.45e-125	0.324577	0.319	0.129	4.6e-121	2	2.473
Asa6G03492.1	1.29e-210	0.762417	0.445	0.18	4.09e-206	2	2.472
Asa3G04112.1	0	1.30579	0.656	0.266	0	2	2.466
Asa1G01106.1	1.2e-175	0.638473	0.391	0.159	3.81e-171	2	2.459	AGL62	agamous-like MADS-box protein AGL61 [Asparagus officinalis]
Asa4G04139.1	1.16e-116	0.595309	0.275	0.112	3.68e-112	2	2.455	CYP734A5	cytokinin hydroxylase [Elaeis guineensis]
Asa5G04821.1	1.08e-128	0.471731	0.304	0.124	3.42e-124	2	2.452	LYK5	protein LYK5-like [Elaeis guineensis]
Asa8G04617.1	4.27e-107	0.432903	0.261	0.107	1.36e-102	2	2.439	PUB26	PREDICTED: LOW QUALITY PROTEIN: U-box domain-containing protein 25-like [Musa acuminata subsp. malaccensis]
Asa4G04137.1	1.83e-137	0.780621	0.321	0.132	5.83e-133	2	2.432	CYP735A2	cytokinin hydroxylase [Asparagus officinalis]
Asa6G04060.1	2.57e-113	0.23715	0.306	0.126	8.17e-109	2	2.429		uncharacterized protein LOC109819952 isoform X2 [Asparagus officinalis]
Asa5G04714.1	8.96e-201	0.615819	0.456	0.188	2.85e-196	2	2.426	CXE18	hypothetical protein BHE74_00000993 [Ensete ventricosum]
Asa1G02231.1	5.55e-135	0.488191	0.329	0.136	1.76e-130	2	2.419	CINV1	probable alkaline/neutral invertase D [Phoenix dactylifera]
Asa6G00395.1	2.01e-299	0.93893	0.58	0.24	6.4e-295	2	2.417	LRX2	leucine-rich repeat extensin-like protein 4 [Coffea eugenioides]
Asa4G01561.1	3.39e-217	1.05443	0.442	0.183	1.08e-212	2	2.415	CHIT3	putative class III chitinase [Elaeis guineensis]
Asa1G04853.1	2.73e-136	0.417147	0.345	0.143	8.68e-132	2	2.413	At5g48380	probably inactive leucine-rich repeat receptor-like protein kinase At5g48380 [Asparagus officinalis]
Asa2G04539.1	1.1e-271	0.930632	0.55	0.228	3.5e-267	2	2.412	CAF1-11	hypothetical protein C3L33_03109, partial [Rhododendron williamsianum]
Asa8G02291.1	3.37e-122	0.437361	0.301	0.126	1.07e-117	2	2.389		uncharacterized protein LOC103707901 [Phoenix dactylifera]
Asa2G02944.1	6.78e-258	1.0066	0.532	0.223	2.16e-253	2	2.386	CSA	probable phospholipid hydroperoxide glutathione peroxidase [Cucurbita maxima]
Asa1G03495.1	4.9e-119	0.522131	0.309	0.13	1.56e-114	2	2.377	PGIP	hypothetical protein SEVIR_9G363800v2 [Setaria viridis]
Asa1G04214.1	1.61e-247	0.777664	0.539	0.228	5.13e-243	2	2.364	PLAT1	PLAT domain-containing protein 3-like [Phoenix dactylifera]
Asa4G01889.1	3.18e-98	0.466017	0.255	0.108	1.01e-93	2	2.361	ACS2	1-aminocyclopropane-1-carboxylic acid synthase [Narcissus tazetta subsp. chinensis]
Asa2G06161.1	8.52e-153	0.279122	0.429	0.182	2.71e-148	2	2.357		endo-1,3;1,4-beta-D-glucanase-like isoform X1 [Phoenix dactylifera]
Asa2G02994.1	1.95e-112	0.416004	0.292	0.124	6.22e-108	2	2.355	HMGS	hydroxymethylglutaryl coenzyme A synthase [Narcissus tazetta]
Asa3G01884.1	3.15e-132	0.623476	0.329	0.14	1e-127	2	2.35	GASA1	gibberellin-regulated protein 1-like [Asparagus officinalis]
Asa2G04980.1	4.91e-158	0.602119	0.39	0.167	1.56e-153	2	2.335	BOI	hypothetical protein AXF42_Ash010024 [Apostasia shenzhenica]
Asa3G04644.1	2.8e-159	0.606167	0.405	0.174	8.91e-155	2	2.328	ABCB20	LOW QUALITY PROTEIN: ABC transporter B family member 20-like [Asparagus officinalis]
Asa0G03421.1	5.47e-199	0.768488	0.463	0.199	1.74e-194	2	2.327	ERF019	hypothetical protein C4D60_Mb10t23140 [Musa balbisiana]
Asa8G06267.1	2.58e-121	0.428868	0.323	0.139	8.22e-117	2	2.324	RKL1	probable inactive receptor kinase At1g48480 [Elaeis guineensis]
Asa8G05288.1	2.53e-190	0.583415	0.485	0.209	8.05e-186	2	2.321	OFUT39	LOW QUALITY PROTEIN: uncharacterized protein At1g04910-like [Asparagus officinalis]
Asa7G02657.1	1.28e-122	0.502027	0.32	0.138	4.06e-118	2	2.319		microsomal glutathione S-transferase 3-like [Asparagus officinalis]
Asa8G01457.1	6.04e-91	0.280286	0.268	0.116	1.92e-86	2	2.31	S1FA2	DNA-binding protein S1FA-like isoform X1 [Ananas comosus]
Asa4G05822.1	0	1.08616	0.673	0.292	0	2	2.305	KCR1	hypothetical protein C3L33_01667, partial [Rhododendron williamsianum]
Asa4G01560.1	2.11e-168	0.991101	0.391	0.17	6.7e-164	2	2.3	CHIT3	putative class III chitinase [Elaeis guineensis]
Asa5G02029.1	1.51e-182	0.614235	0.462	0.201	4.81e-178	2	2.299	IRX15	protein IRREGULAR XYLEM 15-like [Phalaenopsis equestris]
Asa7G02737.1	6.73e-128	0.579264	0.331	0.144	2.14e-123	2	2.299
Asa7G05096.1	0	1.497	0.595	0.259	0	2	2.297	UCC1	PREDICTED: mavicyanin-like [Gossypium arboreum]
Asa7G02731.1	1.17e-127	0.496952	0.342	0.149	3.73e-123	2	2.295
Asa6G00356.1	5.3e-136	0.486523	0.373	0.163	1.68e-131	2	2.288	CRPK1	cold-responsive protein kinase 1 isoform X2 [Elaeis guineensis]
Asa6G01998.1	5.35e-145	0.554437	0.382	0.167	1.7e-140	2	2.287	CML15	hypothetical protein CICLE_v10016627mg [Citrus clementina]
Asa1G03115.1	0	1.44129	0.731	0.32	0	2	2.284	GASA6	PREDICTED: gibberellin-regulated protein 6 [Fragaria vesca subsp. vesca]
Asa7G01773.1	7.7e-191	0.857983	0.47	0.206	2.45e-186	2	2.282	ZAT6	zinc finger protein ZAT10-like [Tanacetum cinerariifolium]
Asa1G03571.1	2.29e-105	0.345318	0.31	0.136	7.29e-101	2	2.279	CYP81Q32	cytochrome P450 81E8 [Elaeis guineensis]
Asa2G05816.1	3.64e-198	0.674361	0.621	0.274	1.16e-193	2	2.266		non-specific lipid-transfer protein 2-like [Ananas comosus]
Asa4G00716.1	1.25e-149	0.444413	0.417	0.184	3.98e-145	2	2.266	EXPA10	expansin-A1 [Carica papaya]
Asa5G03339.1	5.9e-89	0.346335	0.256	0.113	1.88e-84	2	2.265	GIL1	protein GRAVITROPIC IN THE LIGHT 1 [Elaeis guineensis]
Asa6G01561.1	3e-88	0.412717	0.253	0.112	9.53e-84	2	2.259		glutathione S-transferase [Dracaena cambodiana]
Asa6G02594.1	0	1.28604	0.77	0.345	0	2	2.232		hypothetical protein CDL15_Pgr023553 [Punica granatum]
Asa2G03988.1	9.51e-88	0.317434	0.263	0.118	3.03e-83	2	2.229	B120	G-type lectin S-receptor-like serine/threonine-protein kinase B120 isoform X1 [Dendrobium catenatum]
Asa7G05135.1	2.38e-84	0.283939	0.256	0.115	7.57e-80	2	2.226	At1g09390	GDSL esterase/lipase LIP-4 [Phalaenopsis equestris]
Asa4G01108.1	1.36e-79	0.247617	0.261	0.118	4.32e-75	2	2.212	SPL1	squamosa promoter-binding-like protein 1 [Asparagus officinalis]
Asa5G02807.1	2.9e-81	0.287096	0.254	0.115	9.23e-77	2	2.209		YLP motif-containing protein 1-like [Durio zibethinus]
Asa3G04022.1	4.98e-118	0.563377	0.346	0.157	1.58e-113	2	2.204
Asa8G02452.1	3e-104	0.347164	0.328	0.149	9.56e-100	2	2.201	GAUT9	LOW QUALITY PROTEIN: probable galacturonosyltransferase 9 [Asparagus officinalis]
Asa0G00322.1	2.41e-91	0.480902	0.275	0.125	7.68e-87	2	2.2	AZF3	zinc finger protein ZAT6-like [Asparagus officinalis]
Asa2G01151.1	6e-138	0.471633	0.409	0.186	1.91e-133	2	2.199	MGS1	pollen-specific protein, partial [Hyacinthus orientalis]
Asa7G02767.1	2.06e-226	0.82057	0.578	0.263	6.54e-222	2	2.198		PREDICTED: cysteine proteinase inhibitor 1 isoform X2 [Musa acuminata subsp. malaccensis]
Asa2G06615.1	2.07e-122	0.538096	0.356	0.162	6.57e-118	2	2.198	ERF008	hypothetical protein GW17_00019928 [Ensete ventricosum]
Asa7G02934.1	1.6e-163	0.599999	0.468	0.213	5.09e-159	2	2.197	HSC-2	heat shock cognate 70 kDa protein 2 [Oryza sativa Japonica Group]
Asa7G06605.1	7.57e-81	0.245388	0.268	0.122	2.41e-76	2	2.197		uncharacterized protein LOC109839583 [Asparagus officinalis]
Asa6G06341.1	1.16e-237	1.03557	0.551	0.251	3.69e-233	2	2.195		probable glucan 1,3-beta-glucosidase A [Elaeis guineensis]
Asa7G06086.1	0	1.20384	0.696	0.319	0	2	2.182	CAMBP25	calmodulin-binding protein 25-like [Phalaenopsis equestris]
Asa2G04051.1	7.81e-109	0.429521	0.339	0.156	2.49e-104	2	2.173	ptaL	apoptosis-inducing factor homolog B-like [Asparagus officinalis]
Asa6G04574.1	2.23e-80	0.342577	0.256	0.118	7.1e-76	2	2.169	PCS1	aspartic proteinase PCS1-like [Phoenix dactylifera]
Asa7G06711.1	3e-99	0.779345	0.297	0.137	9.56e-95	2	2.168	DIR23	dirigent protein 21-like [Asparagus officinalis]
Asa7G04944.1	1.04e-93	0.417905	0.295	0.137	3.3e-89	2	2.153	UGD4	UDP-glucose 6-dehydrogenase 4-like [Dendrobium catenatum]
Asa7G00620.1	5.34e-87	0.357132	0.284	0.132	1.7e-82	2	2.152	IQD1	protein IQ-DOMAIN 14-like [Asparagus officinalis]
Asa6G05709.1	1.8e-184	0.628633	0.537	0.25	5.72e-180	2	2.148	CPR	NADPH--cytochrome P450 reductase-like [Asparagus officinalis]
Asa8G03755.1	2.09e-131	0.498261	0.408	0.19	6.65e-127	2	2.147	At1g64390	LOW QUALITY PROTEIN: endoglucanase 6-like [Asparagus officinalis]
Asa7G02980.1	1.48e-116	0.703723	0.364	0.17	4.71e-112	2	2.141	ZAT11	Uncharacterized protein TCM_042836 [Theobroma cacao]
Asa7G01139.1	1.58e-135	0.561627	0.41	0.192	5.03e-131	2	2.135		uncharacterized protein LOC109828002 [Asparagus officinalis]
Asa1G01436.1	9.21e-80	0.464429	0.257	0.121	2.93e-75	2	2.124	CIPK23	CBL-interacting protein kinase 23-like protein [Albuca bracteata]
Asa7G02866.1	2.94e-100	0.355641	0.349	0.165	9.36e-96	2	2.115	RLK7	LOW QUALITY PROTEIN: receptor-like protein kinase HAIKU2 [Asparagus officinalis]
Asa7G00582.1	6.4e-95	0.388101	0.317	0.15	2.04e-90	2	2.113		uncharacterized protein LOC103701491 isoform X2 [Phoenix dactylifera]
Asa6G06247.1	3.61e-89	0.372385	0.298	0.141	1.15e-84	2	2.113	PUB25	hypothetical protein BHM03_00019779 [Ensete ventricosum]
Asa3G03680.1	8.62e-277	0.942904	0.656	0.311	2.74e-272	2	2.109	bglC	uncharacterized protein A4U43_C05F16790 [Asparagus officinalis]
Asa3G01261.1	3.68e-111	0.433777	0.367	0.175	1.17e-106	2	2.097	RLCK176	receptor-like cytoplasmic kinase 176 [Phoenix dactylifera]
Asa1G04660.1	5.13e-74	0.353953	0.269	0.129	1.63e-69	2	2.085	CYP94C1	cytochrome P450 94C1 [Elaeis guineensis]
Asa2G01135.1	3.61e-101	0.48284	0.343	0.165	1.15e-96	2	2.079	TPP4	probable trehalose-phosphate phosphatase J [Lactuca sativa]
Asa7G02979.1	7.95e-91	0.505078	0.316	0.152	2.53e-86	2	2.079	ZAT11	Uncharacterized protein TCM_042836 [Theobroma cacao]
Asa7G07275.1	1.41e-93	0.331514	0.328	0.158	4.48e-89	2	2.076	BUD20	zinc finger C2H2 protein ECU02_0310 [Dendrobium catenatum]
Asa7G04958.1	1.11e-99	0.392843	0.34	0.164	3.53e-95	2	2.073	CRPK1	cold-responsive protein kinase 1 [Elaeis guineensis]
Asa8G03926.1	1.89e-72	0.309358	0.256	0.124	6.01e-68	2	2.065		hypothetical protein GW17_00060387 [Ensete ventricosum]
Asa2G05715.1	2.52e-133	0.580448	0.45	0.218	8.03e-129	2	2.064	HSC-2	heat shock protein 70 [Allium sativum]
Asa6G03707.1	6.53e-145	0.547218	0.471	0.229	2.08e-140	2	2.057	GILP	PREDICTED: uncharacterized protein LOC104592783 [Nelumbo nucifera]
Asa4G02295.1	9.19e-68	0.241378	0.259	0.126	2.92e-63	2	2.056	PIX13	probable serine/threonine-protein kinase PIX13 [Phoenix dactylifera]
Asa4G04193.1	6.62e-71	0.273025	0.265	0.129	2.11e-66	2	2.054	IMPA1	importin subunit alpha-1a-like [Asparagus officinalis]
Asa6G02573.1	7.44e-78	0.2534	0.299	0.146	2.37e-73	2	2.048	SAP16	AN1-type zinc finger protein 2B [Panicum miliaceum]
Asa8G04935.1	1.12e-72	0.345823	0.27	0.132	3.56e-68	2	2.045		uncharacterized protein LOC109840054 [Asparagus officinalis]
Asa7G01686.1	1.35e-117	0.499639	0.419	0.205	4.29e-113	2	2.044	HSP70	PREDICTED: probable mediator of RNA polymerase II transcription subunit 37c [Musa acuminata subsp. malaccensis]
Asa8G04030.1	1.55e-155	0.64712	0.483	0.237	4.94e-151	2	2.038	ATL14	RING-H2 finger protein ATL14-like [Asparagus officinalis]
Asa3G02643.1	8.44e-131	0.519591	0.444	0.218	2.68e-126	2	2.037	WRKY53	probable WRKY transcription factor 41 [Asparagus officinalis]
Asa0G01594.1	3.65e-89	0.316348	0.336	0.165	1.16e-84	2	2.036	UEL-1	probable UDP-arabinose 4-epimerase 2 [Asparagus officinalis]
Asa3G02261.1	3.27e-81	0.394783	0.301	0.148	1.04e-76	2	2.034	ZAT6	zinc finger protein ZAT6-like [Asparagus officinalis]
Asa3G01386.1	8.29e-77	0.257104	0.299	0.147	2.64e-72	2	2.034	EXO70B1	exocyst complex component EXO70B1 [Elaeis guineensis]
Asa8G01582.1	1.16e-68	0.252457	0.258	0.127	3.68e-64	2	2.031	HDT2	histone deacetylase HDT2-like [Asparagus officinalis]
Asa5G02995.1	4.41e-74	0.286304	0.278	0.137	1.4e-69	2	2.029	RAD52-2	DNA repair RAD52-like protein 2, chloroplastic [Asparagus officinalis]
Asa1G03292.1	1.35e-102	0.570618	0.365	0.18	4.3e-98	2	2.028
Asa4G06610.1	1.23e-60	0.162963	0.251	0.124	3.92e-56	2	2.024	ACA7	alpha carbonic anhydrase 7-like [Asparagus officinalis]
Asa3G04582.1	1.89e-97	0.440815	0.358	0.177	6e-93	2	2.023	EXPA6	Expansin [Macleaya cordata]
Asa5G04103.1	3.88e-66	0.145758	0.279	0.138	1.23e-61	2	2.022	CPR	NADPH--cytochrome P450 reductase-like [Asparagus officinalis]
Asa8G04646.1	4.2e-66	0.212989	0.271	0.134	1.34e-61	2	2.022	ROH1	uncharacterized protein LOC105049449 [Elaeis guineensis]
Asa6G03152.1	8.3e-122	0.429646	0.43	0.213	2.64e-117	2	2.019	GMD1	GDP-mannose 4,6 dehydratase 1-like [Phalaenopsis equestris]
Asa0G04291.1	8.89e-88	0.369767	0.337	0.167	2.83e-83	2	2.018	WRKY71	LOW QUALITY PROTEIN: probable WRKY transcription factor 48 [Asparagus officinalis]
Asa7G00968.1	1.22e-91	0.28502	0.353	0.175	3.89e-87	2	2.017	RIC1	ras-related protein RIC1 [Asparagus officinalis]
Asa8G05516.1	3.64e-129	0.532289	0.457	0.227	1.16e-124	2	2.013	ASPG1	PREDICTED: protein ASPARTIC PROTEASE IN GUARD CELL 1 [Nelumbo nucifera]
Asa2G03119.1	7.71e-106	0.475113	0.398	0.198	2.45e-101	2	2.01	RAP2-6	Ethylene-responsive transcription factor ERF112 [Ananas comosus]
Asa7G06156.1	6.84e-143	0.738118	0.472	0.235	2.17e-138	2	2.009	PGIP2	polygalacturonase inhibitor-like [Asparagus officinalis]
Asa8G05563.1	4e-118	0.46743	0.45	0.224	1.27e-113	2	2.009	NCL1	uncharacterized protein A4U43_C01F25800 [Asparagus officinalis]
Asa5G05669.1	5.53e-64	0.242991	0.261	0.13	1.76e-59	2	2.008	AKR4C9	aldo-keto reductase family 4 member C9-like [Asparagus officinalis]
Asa8G03418.1	3.15e-113	0.421248	0.413	0.206	1e-108	2	2.005	SPAC4H3.01	uncharacterized protein LOC109850530 [Asparagus officinalis]
Asa0G05775.1	9.22e-83	0.330844	0.344	0.172	2.93e-78	2	2	HSP70	PREDICTED: probable mediator of RNA polymerase II transcription subunit 37c [Musa acuminata subsp. malaccensis]
Asa6G03182.1	1.13e-77	0.328611	0.302	0.151	3.59e-73	2	2	CSP2	unnamed protein product [Triticum turgidum subsp. durum]
Asa8G03392.1	1.44e-61	0.202314	0.26	0.13	4.58e-57	2	2	ACLB-1	ATP-citrate synthase beta chain protein 1 [Asparagus officinalis]
Asa5G03622.1	1.61e-122	0.900082	0.403	0.202	5.11e-118	2	1.995	UCC1	cucumber peeling cupredoxin-like [Phoenix dactylifera]
Asa3G04026.1	5.17e-103	0.452147	0.383	0.192	1.64e-98	2	1.995
Asa7G01903.1	2.62e-95	0.344243	0.384	0.193	8.32e-91	2	1.99	FAO2	long-chain-alcohol oxidase FAO2 [Dendrobium catenatum]
Asa0G05438.1	3.84e-86	0.244686	0.344	0.173	1.22e-81	2	1.988	HVA22	protein HVA22-like [Asparagus officinalis]
Asa2G07040.1	5.94e-79	0.289111	0.318	0.16	1.89e-74	2	1.988		probable plastid-lipid-associated protein 2, chloroplastic [Asparagus officinalis]
Asa3G03862.1	1.71e-78	0.345502	0.314	0.158	5.45e-74	2	1.987	RABB1C	ras-related protein RABB1c [Papaver somniferum]
Asa1G01051.1	3.9e-72	0.21858	0.304	0.153	1.24e-67	2	1.987		uncharacterized protein LOC105060459 [Elaeis guineensis]
Asa2G02409.1	9.94e-111	0.424658	0.425	0.214	3.16e-106	2	1.986	GATL3	hypothetical protein C4D60_Mb04t22140 [Musa balbisiana]
Asa6G04482.1	4.5e-67	0.306045	0.274	0.138	1.43e-62	2	1.986	At5g35735	cytochrome b561 and DOMON domain-containing protein At5g47530 [Dendrobium catenatum]
Asa4G04294.1	2.21e-93	0.445524	0.361	0.182	7.02e-89	2	1.984	HSP18	17.1 kDa class II heat shock protein [Medicago truncatula]
Asa0G01884.1	1.3e-87	0.313989	0.357	0.18	4.14e-83	2	1.983		cysteine-sulphoxide lyase [Allium cepa]
Asa8G02881.1	6.63e-117	0.60354	0.422	0.213	2.11e-112	2	1.981		PREDICTED: uncharacterized protein LOC108855426 [Raphanus sativus]
Asa2G06712.1	1.86e-88	0.337397	0.36	0.182	5.91e-84	2	1.978	NAP1	nucleosome assembly protein 1;1 [Setaria italica]
Asa1G00857.1	5.75e-88	0.356715	0.35	0.177	1.83e-83	2	1.977	Os12g0580900	probable protein phosphatase 2C 78 [Asparagus officinalis]
Asa8G03753.1	1.88e-83	0.266951	0.344	0.174	5.99e-79	2	1.977	FCF1	rRNA-processing protein FCF1 homolog [Lactuca sativa]
Asa0G01557.1	5.3e-116	0.633758	0.413	0.209	1.69e-111	2	1.976
Asa6G06667.1	6.76e-82	0.32133	0.33	0.167	2.15e-77	2	1.976	MIEL1	uncharacterized protein A4U43_C08F31220 [Asparagus officinalis]
Asa4G01306.1	2.57e-193	0.798472	0.606	0.307	8.17e-189	2	1.974	ARB_01444	PREDICTED: probable endo-1,3(4)-beta-glucanase ARB_01444 [Musa acuminata subsp. malaccensis]
Asa7G04240.1	1.09e-125	0.69293	0.43	0.218	3.47e-121	2	1.972
Asa0G01915.1	1.21e-148	0.551322	0.545	0.277	3.85e-144	2	1.968	ILL6	hypothetical protein C4D60_Mb03t07160 [Musa balbisiana]
Asa0G05725.1	1.64e-83	0.301092	0.36	0.183	5.21e-79	2	1.967	HSP70-2	probable mediator of RNA polymerase II transcription subunit 37c isoform X3 [Abrus precatorius]
Asa3G02334.1	2.65e-171	0.686303	0.554	0.282	8.43e-167	2	1.965	GSVIVT00034021001	40S ribosomal protein Sa-2-like isoform X1 [Ananas comosus]
Asa8G05459.1	9.65e-136	0.494489	0.503	0.256	3.07e-131	2	1.965	ACT7	actin [Asparagus officinalis]
Asa5G03442.1	5.14e-134	0.574431	0.495	0.252	1.63e-129	2	1.964	ERF110	hypothetical protein [Colocasia esculenta]
Asa2G00672.1	1.14e-92	0.333462	0.379	0.193	3.63e-88	2	1.964	DHAPS-1	DAHP synthetase [Macleaya cordata]
Asa3G02823.1	5.62e-239	0.836682	0.683	0.348	1.79e-234	2	1.963		transmembrane protein 205-like [Asparagus officinalis]
Asa6G04778.1	4.34e-137	0.637906	0.483	0.246	1.38e-132	2	1.963	GRXS9	hypothetical protein B296_00039945 [Ensete ventricosum]
Asa7G07029.1	1.14e-81	0.370146	0.316	0.161	3.63e-77	2	1.963		selenoprotein H-like [Asparagus officinalis]
Asa1G01547.1	1.9e-82	0.232145	0.357	0.182	6.05e-78	2	1.962	At2g30550	phospholipase A1-Igamma2, chloroplastic-like [Asparagus officinalis]
Asa5G01037.1	2.66e-111	0.501734	0.421	0.215	8.48e-107	2	1.958	WRKY76	LOW QUALITY PROTEIN: WRKY transcription factor WRKY71-like [Asparagus officinalis]
Asa5G01584.1	2.2e-70	0.193426	0.309	0.158	7e-66	2	1.956	IRX10L	probable beta-1,4-xylosyltransferase IRX10L [Asparagus officinalis]
Asa7G07708.1	8.29e-200	0.769649	0.659	0.337	2.64e-195	2	1.955	GIP2	basic 7S globulin [Elaeis guineensis]
Asa4G04607.1	3.68e-58	0.234687	0.256	0.131	1.17e-53	2	1.954	CYP81Q32	cytochrome P450 CYP81 [Narcissus tazetta]
Asa7G03737.1	2.57e-106	0.515932	0.396	0.203	8.17e-102	2	1.951	ATG8C	autophagy-related protein 8C isoform X1 [Phoenix dactylifera]
Asa3G03351.1	0	1.46519	0.827	0.424	0	2	1.95	GGCT2	gamma-glutamylcyclotransferase 2-2-like [Asparagus officinalis]
Asa4G01778.1	5.33e-91	0.373847	0.376	0.193	1.7e-86	2	1.948		protein OPI10 homolog [Phoenix dactylifera]
Asa2G03301.1	1.48e-103	0.437431	0.401	0.206	4.71e-99	2	1.947	ACP1	acyl carrier protein 1, chloroplastic-like [Asparagus officinalis]
Asa5G03370.1	1.02e-58	0.204385	0.259	0.133	3.26e-54	2	1.947	DCN1	DCN1-like protein 2 [Elaeis guineensis]
Asa2G01217.1	0	1.29876	0.776	0.399	0	2	1.945		hypothetical protein SEVIR_5G146500v2, partial [Setaria viridis]
Asa5G05280.1	6.33e-135	0.533504	0.499	0.257	2.01e-130	2	1.942	CYTB5-E	cytochrome b5 [Asparagus officinalis]
Asa3G00391.1	5.66e-129	0.55552	0.505	0.26	1.8e-124	2	1.942	G1L2	protein G1-like1 [Elaeis guineensis]
Asa6G02032.1	2.33e-95	0.28524	0.417	0.215	7.41e-91	2	1.94	PBL27	serine/threonine-protein kinase PBL27-like isoform X2 [Durio zibethinus]
Asa2G04820.1	2.86e-120	0.509553	0.468	0.242	9.1e-116	2	1.934		uncharacterized protein LOC105056284 [Elaeis guineensis]
Asa0G01482.1	1.07e-76	0.31099	0.321	0.166	3.4e-72	2	1.934	HMGIY2	histone H1oo-like [Asparagus officinalis]
Asa5G04333.1	2.31e-55	0.147786	0.255	0.132	7.34e-51	2	1.932	Os02g0778400	UMP-CMP kinase 3-like [Asparagus officinalis]
Asa3G04373.1	4.55e-138	0.525303	0.525	0.272	1.45e-133	2	1.93	SAP1	zinc finger A20 and AN1 domain-containing stress-associated protein 5-like [Helianthus annuus]
Asa2G02710.1	5.29e-104	0.343865	0.438	0.227	1.68e-99	2	1.93	BPS1	LOW QUALITY PROTEIN: UPF0496 protein 4-like [Asparagus officinalis]
Asa5G01716.1	1.64e-58	0.160538	0.272	0.141	5.2e-54	2	1.929	GAUT8	galacturonosyltransferase 8 [Asparagus officinalis]
Asa6G01962.1	5.42e-65	0.239875	0.289	0.15	1.72e-60	2	1.927	ARF1	ADP-ribosylation factor 1 [Brachypodium distachyon]
Asa7G06516.1	1.52e-114	0.432086	0.46	0.239	4.84e-110	2	1.925		hypothetical protein AXF42_Ash016890 [Apostasia shenzhenica]
Asa3G04583.1	1.68e-153	0.685907	0.558	0.291	5.35e-149	2	1.918	AS1	Transcription factor AS1 [Apostasia shenzhenica]
Asa3G03690.1	1.86e-142	0.51709	0.55	0.287	5.93e-138	2	1.916	MET	5-methyltetrahydropteroyltriglutamate--homocysteine methyltransferase 2-like isoform X2 [Asparagus officinalis]
Asa4G00958.1	5.53e-101	0.700061	0.385	0.201	1.76e-96	2	1.915	PCR2	cell number regulator 2-like [Asparagus officinalis]
Asa8G04713.1	1.12e-92	0.336784	0.404	0.211	3.55e-88	2	1.915		uncharacterized protein LOC103705685 [Phoenix dactylifera]
Asa3G00535.1	5.26e-152	0.567368	0.587	0.307	1.67e-147	2	1.912	AOS1	allene oxide synthase 1, chloroplastic [Elaeis guineensis]
Asa5G03626.1	1.73e-92	0.641846	0.367	0.192	5.5e-88	2	1.911		cucumber peeling cupredoxin-like [Phoenix dactylifera]
Asa2G00652.1	1.81e-115	0.424347	0.477	0.25	5.76e-111	2	1.908	RAB11D	ras-related protein Rab11D-like [Asparagus officinalis]
Asa6G02637.1	6.68e-113	0.63719	0.429	0.225	2.13e-108	2	1.907		uncharacterized protein LOC105033368 [Elaeis guineensis]
Asa0G04159.1	4.19e-178	0.68598	0.631	0.331	1.33e-173	2	1.906	XYL1	alpha-xylosidase 1-like [Asparagus officinalis]
Asa3G02287.1	2.24e-86	0.456513	0.36	0.189	7.12e-82	2	1.905	MCM7	DNA replication licensing factor MCM7 [Asparagus officinalis]
Asa4G02238.1	5.64e-114	0.457382	0.476	0.25	1.79e-109	2	1.904	LARP6B	la-related protein 6B [Ananas comosus]
Asa7G00994.1	9.43e-218	0.756737	0.673	0.354	3e-213	2	1.901	GAE1	UDP-glucuronate 4-epimerase 1 [Panicum miliaceum]
Asa2G00646.1	5.8e-80	0.227977	0.412	0.217	1.85e-75	2	1.899
Asa2G01322.1	6.96e-54	0.179317	0.254	0.134	2.21e-49	2	1.896	At5g07960	protein Asterix [Elaeis guineensis]
Asa8G02821.1	5.92e-83	0.311789	0.386	0.204	1.88e-78	2	1.892	WRKY65	transcription factor WRKY65 [Lilium regale]
Asa1G03697.1	1.59e-123	0.455718	0.541	0.287	5.07e-119	2	1.885	ACP1	acyl carrier protein 1, chloroplastic-like [Asparagus officinalis]
Asa7G05086.1	4.11e-77	0.311458	0.354	0.188	1.31e-72	2	1.883	GAPCP1	glyceraldehyde-3-phosphate dehydrogenase GAPCP2, chloroplastic-like [Asparagus officinalis]
Asa1G01375.1	2.59e-70	0.294895	0.348	0.185	8.24e-66	2	1.881	ERD4	CSC1-like protein ERD4 [Asparagus officinalis]
Asa1G01015.1	3.49e-113	0.411311	0.511	0.272	1.11e-108	2	1.879	METK2	hypothetical protein B296_00049364 [Ensete ventricosum]
Asa5G02526.1	2.64e-69	0.253351	0.323	0.172	8.4e-65	2	1.878	EIF6-2	eukaryotic translation initiation factor 6-2 [Asparagus officinalis]
Asa8G05066.1	2.48e-122	0.428829	0.533	0.284	7.89e-118	2	1.877	AHL18	hypothetical protein CDL12_18852 [Handroanthus impetiginosus]
Asa8G04843.1	0	1.36395	0.784	0.418	0	2	1.876	HIPP28	heavy metal-associated isoprenylated plant protein 28-like [Asparagus officinalis]
Asa8G05681.1	7.04e-79	0.270518	0.364	0.194	2.24e-74	2	1.876	PBD1	proteasome subunit beta type-2-A [Asparagus officinalis]
Asa7G00650.1	2.06e-75	0.29554	0.347	0.185	6.56e-71	2	1.876	PBG1	PREDICTED: proteasome subunit beta type-4 [Musa acuminata subsp. malaccensis]
Asa1G00339.1	3.71e-80	0.267502	0.386	0.206	1.18e-75	2	1.874	AN	LOW QUALITY PROTEIN: C-terminal binding protein AN [Asparagus officinalis]
Asa8G04916.1	2.31e-84	0.373085	0.384	0.205	7.34e-80	2	1.873	APF2	aspartyl protease family protein 2 [Elaeis guineensis]
Asa6G05859.1	1.11e-79	0.385002	0.369	0.197	3.53e-75	2	1.873
Asa4G01592.1	6.03e-90	0.344849	0.432	0.231	1.92e-85	2	1.87	SIK1	LRR receptor-like serine/threonine-protein kinase ERL1 [Asparagus officinalis]
Asa4G02496.1	6.71e-90	0.408063	0.417	0.223	2.14e-85	2	1.87	CML38	putative calcium-binding protein CML19 [Elaeis guineensis]
Asa4G01741.1	2.81e-109	0.453969	0.469	0.251	8.94e-105	2	1.869	GF14E	14-3-3-like protein A isoform X1 [Olea europaea var. sylvestris]
Asa2G01335.1	4.57e-306	0.967204	0.781	0.418	1.45e-301	2	1.868	UGD4	UDP-glucose dehydrogenase [Colocasia esculenta]
Asa8G04173.1	2.82e-55	0.223124	0.267	0.143	8.98e-51	2	1.867
Asa4G06421.1	4.46e-54	0.237445	0.267	0.143	1.42e-49	2	1.867	HSP17.7	17.1 kDa class II heat shock protein [Medicago truncatula]
Asa3G00311.1	4.7e-63	0.251255	0.306	0.164	1.5e-58	2	1.866	GME-1	PREDICTED: GDP-mannose 3,5-epimerase 2 [Nelumbo nucifera]
Asa7G06502.1	2.94e-246	0.876342	0.725	0.389	9.34e-242	2	1.864	FRK1	fructokinase-1 [Elaeis guineensis]
Asa7G02834.1	2.77e-115	0.41361	0.548	0.294	8.8e-111	2	1.864	LOX6	LOX2 [Allium cepa]
Asa7G03733.1	1.01e-120	0.522715	0.505	0.271	3.21e-116	2	1.863	ERF4	ethylene response factor 9 [Lilium regale]
Asa8G03628.1	9.89e-80	0.358516	0.376	0.202	3.15e-75	2	1.861	HSP17.7	PREDICTED: 17.9 kDa class II heat shock protein-like [Eucalyptus grandis]
Asa5G04166.1	4.69e-61	0.236583	0.307	0.165	1.49e-56	2	1.861	REFA1	hypothetical protein FNV43_RR05486 [Rhamnella rubrinervis]
Asa5G03625.1	1.93e-288	1.3276	0.702	0.378	6.15e-284	2	1.857		cucumber peeling cupredoxin-like [Phoenix dactylifera]
Asa7G06155.1	4.33e-89	0.359801	0.416	0.224	1.38e-84	2	1.857	ACP1	acyl carrier protein 1, chloroplastic-like [Asparagus officinalis]
Asa8G03017.1	1.24e-82	0.371377	0.39	0.21	3.93e-78	2	1.857	PLD1	phospholipase D alpha 1-like [Asparagus officinalis]
Asa4G03411.1	4.45e-212	0.846874	0.67	0.361	1.41e-207	2	1.856		uncharacterized protein At4g14450, chloroplastic-like [Elaeis guineensis]
Asa6G02880.1	4.41e-173	0.750357	0.623	0.336	1.4e-168	2	1.854	NHL6	NDR1/HIN1-like protein 6 [Phoenix dactylifera]
Asa7G01778.1	8.2e-84	0.489765	0.387	0.209	2.61e-79	2	1.852	ZAT6	zinc finger protein ZAT10-like [Tanacetum cinerariifolium]
Asa2G03043.1	2.62e-80	0.310061	0.381	0.206	8.33e-76	2	1.85	LSM3A	hypothetical protein [Colocasia esculenta]
Asa6G05839.1	6.46e-54	0.183609	0.27	0.146	2.06e-49	2	1.849	RER1A	protein RER1B-like [Asparagus officinalis]
Asa6G04625.1	1.23e-88	0.343048	0.412	0.223	3.91e-84	2	1.848	RPN11	26S proteasome non-ATPase regulatory subunit 14 homolog [Morus notabilis]
Asa1G02949.1	2.64e-67	0.445417	0.316	0.171	8.4e-63	2	1.848
Asa8G04408.1	1.34e-120	0.59551	0.502	0.272	4.26e-116	2	1.846	SOBIR1	leucine-rich repeat receptor-like serine/threonine/tyrosine-protein kinase SOBIR1 [Phoenix dactylifera]
Asa4G04324.1	2.81e-84	0.382505	0.382	0.207	8.92e-80	2	1.845	At1g24360	prostaglandin reductase-3 [Asparagus officinalis]
Asa3G02070.1	2.94e-66	0.282269	0.343	0.186	9.35e-62	2	1.844	At5g43820	hypothetical protein C4D60_Mb09t16630 [Musa balbisiana]
Asa2G06262.1	3.65e-50	0.195736	0.26	0.141	1.16e-45	2	1.844	TUBB2	tubulin beta-1 chain-like isoform X1 [Hevea brasiliensis]
Asa6G00354.1	5.96e-82	0.433478	0.387	0.21	1.9e-77	2	1.843	PLP3	patatin-like protein 3 [Elaeis guineensis]
Asa0G05061.1	3.26e-83	0.344924	0.409	0.222	1.04e-78	2	1.842
Asa5G04492.1	1.51e-66	0.249275	0.326	0.177	4.81e-62	2	1.842	NRPB8A	DNA-directed RNA polymerases II and V subunit 8A-like, partial [Asparagus officinalis]
Asa3G03612.1	2.01e-172	0.768924	0.615	0.334	6.39e-168	2	1.841		uncharacterized protein LOC106382352 [Brassica napus]
Asa6G01539.1	1.76e-47	0.17374	0.254	0.138	5.6e-43	2	1.841	URA7	CTP synthase-like isoform X1 [Asparagus officinalis]
Asa2G06918.1	7.71e-105	0.411444	0.498	0.271	2.45e-100	2	1.838	AOC	allene oxide cyclase, chloroplastic-like [Asparagus officinalis]
Asa2G06559.1	7.93e-94	0.596021	0.411	0.224	2.52e-89	2	1.835	XTH22	xyloglucan endotransglucosylase/hydrolase protein 15-like [Asparagus officinalis]
Asa6G05080.1	3.04e-63	0.127415	0.345	0.188	9.66e-59	2	1.835	FATB1	palmitoyl-acyl carrier protein thioesterase, chloroplastic-like [Asparagus officinalis]
Asa0G02190.1	1.12e-149	0.663037	0.606	0.331	3.55e-145	2	1.831
Asa7G02770.1	5.16e-57	0.166159	0.315	0.172	1.64e-52	2	1.831	UBP16	ubiquitin carboxyl-terminal hydrolase 17-like [Asparagus officinalis]
Asa5G05334.1	4.49e-71	0.309158	0.364	0.199	1.43e-66	2	1.829	PUB17	LOW QUALITY PROTEIN: U-box domain-containing protein 17-like [Asparagus officinalis]
Asa8G05456.1	1.53e-92	0.390293	0.44	0.241	4.85e-88	2	1.826	RPL35B	uncharacterized protein A4U43_C07F2910 [Asparagus officinalis]
Asa8G02309.1	6.07e-85	0.367938	0.42	0.23	1.93e-80	2	1.826	PHI-1	protein EXORDIUM-like 1 [Elaeis guineensis]
Asa1G00895.1	0	1.3922	0.834	0.457	0	2	1.825		LOW QUALITY PROTEIN: L-ascorbate oxidase homolog [Asparagus officinalis]
Asa0G04894.1	1.79e-82	0.36155	0.407	0.223	5.7e-78	2	1.825	BZIP53	uncharacterized protein LOC109847028 [Asparagus officinalis]
Asa1G02095.1	3.53e-63	0.321613	0.312	0.171	1.12e-58	2	1.825	RPL38A	60S ribosomal protein L38 [Dichanthelium oligosanthes]
Asa0G01879.1	6e-71	0.348776	0.374	0.205	1.91e-66	2	1.824	RBL2	rhomboid protein Yucsm22873, partial [Yucca filamentosa]
Asa2G05804.1	1.62e-106	0.385185	0.514	0.282	5.14e-102	2	1.823	SPAC24B11.05	uncharacterized protein C24B11.05-like [Asparagus officinalis]
Asa7G00538.1	2.27e-79	0.353396	0.401	0.22	7.21e-75	2	1.823		uncharacterized protein LOC110096840 [Dendrobium catenatum]
Asa7G01844.1	2.85e-204	0.888568	0.652	0.358	9.06e-200	2	1.821	JGB	Zinc finger CCCH domain-containing protein 62 [Apostasia shenzhenica]
Asa4G01354.1	1.5e-93	0.273901	0.497	0.273	4.78e-89	2	1.821	RTNLB2	reticulon-like protein B4 [Asparagus officinalis]
Asa6G06189.1	3.2e-75	0.290704	0.397	0.218	1.02e-70	2	1.821	LACS4	long chain acyl-CoA synthetase 4-like [Asparagus officinalis]
Asa8G04316.1	5.24e-69	0.256052	0.357	0.196	1.67e-64	2	1.821	At1g14780	LOW QUALITY PROTEIN: MACPF domain-containing protein At1g14780-like [Asparagus officinalis]
Asa8G04943.1	2e-103	0.414069	0.495	0.272	6.36e-99	2	1.82	FLA7	fasciclin-like arabinogalactan protein 7 [Asparagus officinalis]
Asa6G01710.1	3.6e-57	0.239295	0.304	0.167	1.15e-52	2	1.82	PI4KG4	phosphatidylinositol 4-kinase gamma 4-like [Asparagus officinalis]
Asa6G03970.1	2.76e-77	0.326196	0.393	0.216	8.77e-73	2	1.819	MPK5	mitogen-activated protein kinase 5 [Asparagus officinalis]
Asa2G03644.1	2.57e-74	0.22791	0.413	0.227	8.18e-70	2	1.819	TULP1	tubby-like F-box protein 1 [Elaeis guineensis]
Asa2G06095.1	7.54e-70	0.267318	0.362	0.199	2.4e-65	2	1.819	RBP47C	uncharacterized protein A4U43_C03F19130 [Asparagus officinalis]
Asa8G03632.1	1.22e-73	0.311541	0.389	0.214	3.89e-69	2	1.818	HSP17.7	chaperone [Agave tequilana]
Asa8G02366.1	3.7e-69	0.267639	0.369	0.203	1.18e-64	2	1.818	3MAT	malonyl-coenzyme A:anthocyanin 3-O-glucoside-6''-O-malonyltransferase-like [Elaeis guineensis]
Asa6G00340.1	6.95e-57	0.234112	0.3	0.165	2.21e-52	2	1.818	RPS20A	40S ribosomal protein S20-1 [Phoenix dactylifera]
Asa7G06477.1	7.48e-48	0.161651	0.26	0.143	2.38e-43	2	1.818		unnamed protein product, partial [Vitis vinifera]
Asa1G02244.1	1.4e-52	0.222486	0.278	0.153	4.45e-48	2	1.817	PAC1	proteasome subunit alpha type-4 [Ananas comosus]
Asa0G03956.1	6.01e-82	0.295718	0.423	0.233	1.91e-77	2	1.815		GF14 protein [Fritillaria agrestis]
Asa1G00723.1	1.46e-76	0.24962	0.41	0.226	4.63e-72	2	1.814	TMN12	transmembrane 9 superfamily member 12-like [Asparagus officinalis]
Asa1G00031.1	2.85e-62	0.247781	0.333	0.184	9.06e-58	2	1.81		hypothetical protein DKX38_007115 [Salix brachista]
Asa8G04675.1	1.03e-57	0.205627	0.311	0.172	3.28e-53	2	1.808	NHL26	Late embryogenesis abundant protein [Macleaya cordata]
Asa0G05127.1	2.97e-163	0.586157	0.663	0.367	9.45e-159	2	1.807	GLC1	glucan endo-1,3-beta-glucosidase [Phoenix dactylifera]
Asa8G02724.1	5.94e-48	0.13087	0.271	0.15	1.89e-43	2	1.807	URA7	CTP synthase-like isoform X1 [Asparagus officinalis]
Asa8G05166.1	1.22e-54	0.287218	0.289	0.16	3.88e-50	2	1.806		uncharacterized protein LOC103715055 [Phoenix dactylifera]
Asa5G04894.1	6.78e-50	0.152599	0.269	0.149	2.16e-45	2	1.805	ADF1	actin-depolymerizing factor 7-like isoform X1 [Asparagus officinalis]
Asa6G00603.1	1.07e-46	0.146411	0.269	0.149	3.42e-42	2	1.805	GALT6	hydroxyproline O-galactosyltransferase GALT6-like [Asparagus officinalis]
Asa5G00656.1	7.16e-61	0.269012	0.323	0.179	2.28e-56	2	1.804	At2g27500	glucan endo-1,3-beta-glucosidase 11-like protein [Carex littledalei]
Asa8G02311.1	6.66e-138	0.713749	0.577	0.32	2.12e-133	2	1.803	PHI-1	protein EXORDIUM-like 1 [Elaeis guineensis]
Asa7G07635.1	6.03e-122	0.467248	0.573	0.318	1.92e-117	2	1.802	SDC1	serine decarboxylase 1 [Asparagus officinalis]
Asa2G02736.1	9.34e-103	0.388461	0.515	0.286	2.97e-98	2	1.801	CYTC-1	PREDICTED: cytochrome c-like [Musa acuminata subsp. malaccensis]
Asa4G04913.1	5.59e-113	0.550488	0.513	0.285	1.78e-108	2	1.8	ZAT6	zinc finger protein ZAT10-like protein [Carex littledalei]
Asa7G04000.1	1.38e-64	0.239007	0.351	0.195	4.39e-60	2	1.8	PAB2	uncharacterized protein A4U43_C05F32590 [Asparagus officinalis]
Asa2G06683.1	5.61e-66	0.220699	0.358	0.199	1.78e-61	2	1.799	RAN-B1	PREDICTED: GTP-binding nuclear protein Ran-3-like [Lupinus angustifolius]
Asa3G05104.1	5.08e-127	0.541987	0.55	0.306	1.62e-122	2	1.797	RPS10A	40S ribosomal protein S10-1-like [Durio zibethinus]
Asa2G05335.1	4.82e-55	0.232461	0.309	0.172	1.53e-50	2	1.797	At5g24010	LOW QUALITY PROTEIN: probable receptor-like protein kinase At5g24010 [Asparagus officinalis]
Asa1G02280.1	1.9e-89	0.358104	0.449	0.25	6.03e-85	2	1.796	KIC	PREDICTED: calcium-binding protein KIC [Beta vulgaris subsp. vulgaris]
Asa6G02517.1	2.22e-69	0.272749	0.368	0.205	7.05e-65	2	1.795	RBP45	PREDICTED: polyadenylate-binding protein RBP45 [Musa acuminata subsp. malaccensis]
Asa2G01773.1	2.06e-55	0.240048	0.307	0.171	6.56e-51	2	1.795	LRR1	leucine-rich repeat protein 2-like [Phoenix dactylifera]
Asa1G04060.1	1.92e-133	0.553999	0.581	0.324	6.12e-129	2	1.793
Asa4G01492.1	9.93e-78	0.273209	0.425	0.237	3.16e-73	2	1.793	At4g18930	cyclic phosphodiesterase-like [Asparagus officinalis]
Asa2G06759.1	7.13e-49	0.272304	0.258	0.144	2.27e-44	2	1.792	SKP1A	hypothetical protein C4D60_Mb08t13780 [Musa balbisiana]
Asa3G01844.1	1.21e-53	0.261818	0.29	0.162	3.83e-49	2	1.79		uncharacterized protein LOC109713765 [Ananas comosus]
Asa7G06775.1	1.77e-42	0.108059	0.256	0.143	5.64e-38	2	1.79	Os01g0928800	long chain base biosynthesis protein 2a [Elaeis guineensis]
Asa6G05769.1	5.15e-64	0.164514	0.372	0.208	1.64e-59	2	1.788	PAL1	phenylalanine ammonia-lyase [Allium sativum]
Asa7G01140.1	4.92e-116	0.491963	0.557	0.312	1.57e-111	2	1.785		uncharacterized protein LOC109828002 [Asparagus officinalis]
Asa1G00407.1	0	1.18783	0.835	0.468	0	2	1.784	EXLA1	expansin-like A2 [Elaeis guineensis]
Asa8G03492.1	2.28e-65	0.258871	0.364	0.204	7.24e-61	2	1.784	FIS1A	PREDICTED: mitochondrial fission 1 protein A [Musa acuminata subsp. malaccensis]
Asa3G01580.1	1.51e-53	0.200076	0.296	0.166	4.81e-49	2	1.783	PAG1	hypothetical protein FH972_019913 [Carpinus fangiana]
Asa2G00621.1	4.99e-77	0.311578	0.433	0.243	1.59e-72	2	1.782	XTH22	xyloglucan endotransglucosylase/hydrolase protein 15-like [Asparagus officinalis]
Asa2G07152.1	5.9e-65	0.257224	0.358	0.201	1.88e-60	2	1.781	GRXC4	glutaredoxin-C8 isoform X1 [Asparagus officinalis]
Asa2G02401.1	4.9e-59	0.221442	0.347	0.195	1.56e-54	2	1.779		uncharacterized protein A4U43_C10F16240 [Asparagus officinalis]
Asa6G07053.1	1.49e-69	0.242966	0.393	0.221	4.72e-65	2	1.778	FLXL3	hypothetical protein AQUCO_02000486v1 [Aquilegia coerulea]
Asa3G02642.1	2.14e-41	0.134989	0.252	0.142	6.81e-37	2	1.775
Asa4G04107.1	3.03e-47	0.147622	0.282	0.159	9.65e-43	2	1.774	GATA5	GATA transcription factor 5-like [Asparagus officinalis]
Asa3G01246.1	1.36e-49	0.187351	0.287	0.162	4.34e-45	2	1.772	CGR2	uncharacterized protein At3g49720-like [Asparagus officinalis]
Asa8G03516.1	2.65e-118	0.454552	0.586	0.331	8.43e-114	2	1.77	ARF1	ADP-ribosylation factor 1 [Brachypodium distachyon]
Asa2G03597.1	8.35e-80	0.334334	0.423	0.239	2.66e-75	2	1.77		thioredoxin H4-like [Cucurbita pepo subsp. pepo]
Asa8G02893.1	1.93e-62	0.237544	0.359	0.203	6.13e-58	2	1.768	NFD2	Ribonuclease III domain [Macleaya cordata]
Asa3G00568.1	1.42e-173	0.636488	0.709	0.402	4.51e-169	2	1.764	ACA10	uncharacterized protein A4U43_C03F21880 [Asparagus officinalis]
Asa2G03451.1	3.21e-52	0.331156	0.291	0.165	1.02e-47	2	1.764		momilactone A synthase-like isoform X2 [Asparagus officinalis]
Asa4G01024.1	3.23e-45	0.193732	0.261	0.148	1.03e-40	2	1.764	ORRM2	ELAV-like protein 4 [Ananas comosus]
Asa5G04160.1	1.95e-70	0.339288	0.393	0.223	6.2e-66	2	1.762
Asa3G00607.1	5.89e-115	0.435354	0.593	0.337	1.87e-110	2	1.76
Asa4G01562.1	4.56e-57	0.181825	0.345	0.196	1.45e-52	2	1.76	UBC10	ubiquitin-conjugating enzyme E2 10 [Prosopis alba]
Asa4G05740.1	2.33e-52	0.161548	0.322	0.183	7.42e-48	2	1.76	CAC3	acetyl-coenzyme A carboxylase carboxyl transferase subunit alpha, chloroplastic [Asparagus officinalis]
Asa5G05195.1	0	1.32151	0.902	0.513	0	2	1.758		hypothetical protein E2562_001420 [Oryza meyeriana var. granulata]
Asa2G03631.1	1.28e-67	0.212541	0.415	0.236	4.08e-63	2	1.758	CESA3	cellulose synthase A5 [Agave deserti]
Asa4G01299.1	9.75e-56	0.192798	0.334	0.19	3.1e-51	2	1.758		uncharacterized protein LOC109840360 [Asparagus officinalis]
Asa7G06163.1	1.18e-115	0.461084	0.57	0.325	3.76e-111	2	1.754		calmodulin-7 [Elaeis guineensis]
Asa6G06172.1	4.55e-113	0.440804	0.598	0.341	1.45e-108	2	1.754	Os06g0526600	DEAD-box ATP-dependent RNA helicase 31-like [Asparagus officinalis]
Asa5G02120.1	2.19e-180	0.69717	0.703	0.401	6.95e-176	2	1.753	SAT1	hypothetical protein [Colocasia esculenta]
Asa2G06547.1	1.3e-137	0.732817	0.59	0.337	4.14e-133	2	1.751	XTH22	xyloglucan endotransglucosylase/hydrolase protein 15-like [Asparagus officinalis]
Asa2G04783.1	4.79e-64	0.337748	0.366	0.209	1.52e-59	2	1.751		inositol-3-phosphate synthase [Asparagus officinalis]
Asa1G02282.1	6.36e-58	0.189371	0.35	0.2	2.02e-53	2	1.75	SPAC694.04c	uncharacterized protein A4U43_C04F20200 [Asparagus officinalis]
Asa5G04413.1	1.23e-51	0.184268	0.308	0.176	3.9e-47	2	1.75	NFYC6	PREDICTED: nuclear transcription factor Y subunit C-6-like [Musa acuminata subsp. malaccensis]
Asa5G00489.1	1.24e-39	0.0941511	0.252	0.144	3.96e-35	2	1.75	LPLAT1	lysophospholipid acyltransferase 1-like [Asparagus officinalis]
Asa8G01009.1	1.15e-63	0.210917	0.39	0.223	3.66e-59	2	1.749	PERK1	uncharacterized protein A4U43_C06F16490 [Asparagus officinalis]
Asa2G07234.1	5.94e-59	0.161745	0.39	0.223	1.89e-54	2	1.749	HSL2	receptor-like protein kinase HSL1 [Asparagus officinalis]
Asa2G02536.1	3.77e-46	0.155656	0.285	0.163	1.2e-41	2	1.748	FACE1	CAAX prenyl protease 1 homolog [Asparagus officinalis]
Asa6G06803.1	3.35e-52	0.181806	0.323	0.185	1.06e-47	2	1.746	TMN3	transmembrane 9 superfamily member 2-like [Asparagus officinalis]
Asa3G01045.1	1.48e-49	0.124972	0.316	0.181	4.72e-45	2	1.746	DNAJ1	molecular chaperone DjA2 [Allium ampeloprasum]
Asa1G03123.1	8.81e-39	0.0767585	0.26	0.149	2.8e-34	2	1.745	APX2	L-ascorbate peroxidase 2, cytosolic [Asparagus officinalis]
Asa6G03038.1	8.16e-125	0.528216	0.612	0.351	2.6e-120	2	1.744	RPL9B	60S ribosomal protein L9-like [Asparagus officinalis]
Asa6G03998.1	2.23e-66	0.261398	0.408	0.234	7.08e-62	2	1.744	PRA1B2	PRA1 family protein B1 [Elaeis guineensis]
Asa2G03371.1	1.22e-70	0.288496	0.42	0.241	3.87e-66	2	1.743	UBA2A	UBP1-associated protein 2A [Prosopis alba]
Asa2G05714.1	2.83e-48	0.235113	0.291	0.167	8.99e-44	2	1.743	HSP70-1	heat shock cognate 70 kDa protein 2-like isoform X3 [Cicer arietinum]
Asa2G03659.1	3.95e-67	0.292352	0.399	0.229	1.26e-62	2	1.742	Os01g0813400	ADP-ribosylation factor 2 [Dendrobium catenatum]
Asa2G07107.1	1.11e-41	0.0894705	0.284	0.163	3.54e-37	2	1.742	CIPK6	CBL-interacting protein kinase 6-like [Phoenix dactylifera]
Asa7G01770.1	9.61e-94	0.641701	0.463	0.266	3.06e-89	2	1.741	ZAT6	zinc finger protein ZAT10-like [Hevea brasiliensis]
Asa8G02575.1	1.12e-62	0.324888	0.357	0.205	3.57e-58	2	1.741	Os06g0701100	translation initiation factor 4A family protein [Populus alba]
Asa5G05447.1	2.71e-77	0.299643	0.449	0.258	8.62e-73	2	1.74	RPL30	60S ribosomal protein L30 [Asparagus officinalis]
Asa2G01883.1	2.38e-42	0.103362	0.28	0.161	7.57e-38	2	1.739	BETAC-AD	beta-adaptin-like protein B [Asparagus officinalis]
Asa5G03015.1	2.01e-85	0.401708	0.49	0.282	6.38e-81	2	1.738
Asa7G00324.1	6.34e-56	0.21042	0.339	0.195	2.02e-51	2	1.738	bet3	trafficking protein particle complex subunit 3 [Asparagus officinalis]
Asa4G02503.1	1.19e-72	0.261432	0.436	0.251	3.8e-68	2	1.737	NCBP	uncharacterized protein LOC100499744 [Glycine max]
Asa0G00470.1	6.35e-44	0.176757	0.276	0.159	2.02e-39	2	1.736	BRH1	E3 ubiquitin-protein ligase RHA1B [Elaeis guineensis]
Asa1G02499.1	7.57e-71	0.259548	0.48	0.277	2.41e-66	2	1.733	IQM1	IQ domain-containing protein IQM1 [Asparagus officinalis]
Asa3G01676.1	3.33e-118	0.544905	0.587	0.339	1.06e-113	2	1.732	FLZ15	hypothetical protein C4D60_Mb11t15960 [Musa balbisiana]
Asa2G04804.1	1.19e-40	0.128925	0.258	0.149	3.8e-36	2	1.732	TRM112A	PREDICTED: multifunctional methyltransferase subunit TRM112-like protein At1g22270 [Nelumbo nucifera]
Asa6G03316.1	1.97e-82	0.308554	0.495	0.286	6.27e-78	2	1.731	RBG3	PREDICTED: glycine-rich RNA-binding protein 2, mitochondrial isoform X1 [Musa acuminata subsp. malaccensis]
Asa5G00024.1	5.13e-145	0.592338	0.664	0.384	1.63e-140	2	1.729	Os04g0447100	putative lipoxygenase 5 [Phoenix dactylifera]
Asa6G04933.1	5.53e-129	0.605789	0.607	0.351	1.76e-124	2	1.729	At3g03920	PREDICTED: putative H/ACA ribonucleoprotein complex subunit 1-like protein 1 [Tarenaya hassleriana]
Asa7G07045.1	8.5e-60	0.205345	0.375	0.217	2.7e-55	2	1.728	ACT7	beta-actin [Allium cepa]
Asa8G03193.1	1.58e-84	0.383043	0.487	0.282	5.04e-80	2	1.727	Os02g0194200	unnamed protein product [Triticum turgidum subsp. durum]
Asa6G00184.1	9.3e-75	0.274569	0.449	0.26	2.96e-70	2	1.727	RSZ21A	serine/arginine-rich splicing factor RSZ22A-like isoform X1 [Solanum pennellii]
Asa7G07714.1	9.9e-76	0.322944	0.454	0.263	3.15e-71	2	1.726	LLG1	GPI-anchored protein LLG1-like [Asparagus officinalis]
Asa7G02896.1	0	1.08305	0.781	0.453	0	2	1.724	PDX13	PREDICTED: probable pyridoxal 5'-phosphate synthase subunit PDX1 [Juglans regia]
Asa2G06687.1	1.57e-69	0.209582	0.45	0.261	5e-65	2	1.724	RAN-B1	PREDICTED: GTP-binding nuclear protein Ran-3-like [Lupinus angustifolius]
Asa3G00569.1	5.35e-67	0.214185	0.45	0.261	1.7e-62	2	1.724	ACA10	uncharacterized protein A4U43_C03F21880 [Asparagus officinalis]
Asa4G05012.1	1.02e-43	0.143378	0.286	0.166	3.24e-39	2	1.723	PEP	RNA-binding KH domain-containing protein PEPPER-like, partial [Asparagus officinalis]
Asa5G02552.1	1.25e-51	0.152702	0.341	0.198	3.99e-47	2	1.722	CLKR27	PREDICTED: 3-oxoacyl-[acyl-carrier-protein]
Asa6G06699.1	1.75e-143	0.573902	0.678	0.394	5.56e-139	2	1.721	UPTG2	UDP-arabinopyranose mutase 3 [Asparagus officinalis]
Asa7G05123.1	3.08e-101	0.445386	0.54	0.314	9.79e-97	2	1.72	SAR1A	GTP-binding protein SAR1A [Cucumis melo var. makuwa]
Asa1G03404.1	6.35e-51	0.156244	0.332	0.193	2.02e-46	2	1.72
Asa2G02628.1	2.43e-46	0.129228	0.313	0.182	7.72e-42	2	1.72	NRPE7	DNA-directed RNA polymerase V subunit 7 [Asparagus officinalis]
Asa5G02349.1	3.71e-88	0.330424	0.533	0.31	1.18e-83	2	1.719	ADK2	adenosine kinase 2-like isoform X1 [Asparagus officinalis]
Asa5G04912.1	2.53e-36	0.0438849	0.251	0.146	8.04e-32	2	1.719	Os02g0180000	uncharacterized protein A4U43_C05F34080 [Asparagus officinalis]
Asa1G04572.1	6.45e-47	0.217565	0.299	0.174	2.05e-42	2	1.718	PLP7	patatin-like protein 3 [Elaeis guineensis]
Asa6G03222.1	2.18e-97	0.448542	0.534	0.311	6.94e-93	2	1.717	UPTG2	hypothetical protein COLO4_24299 [Corchorus olitorius]
Asa5G03157.1	8.73e-84	0.427944	0.467	0.272	2.78e-79	2	1.717	PHOS34	universal stress protein PHOS32 [Asparagus officinalis]
Asa8G01738.1	3.04e-40	0.160049	0.261	0.152	9.67e-36	2	1.717	PP2AA2	protein phosphatase 2a [Paspalum vaginatum]
Asa5G02119.1	1.06e-48	0.184497	0.338	0.197	3.38e-44	2	1.716	SAT4	serine acetyltransferase 1, chloroplastic [Elaeis guineensis]
Asa3G03439.1	8.35e-251	0.877736	0.777	0.453	2.66e-246	2	1.715	WRKY11	transcription factor WRKYY2 [Narcissus hybrid cultivar]
Asa7G02733.1	2.61e-145	0.597432	0.686	0.4	8.29e-141	2	1.715		uncharacterized protein LOC115990372 [Quercus lobata]
Asa6G02841.1	6.05e-76	0.381534	0.458	0.267	1.92e-71	2	1.715	GATA8	GATA transcription factor 9 [Apostasia shenzhenica]
Asa1G02752.1	5.47e-71	0.29608	0.425	0.248	1.74e-66	2	1.714	SUMO1	PREDICTED: small ubiquitin-related modifier 2-like [Musa acuminata subsp. malaccensis]
Asa7G01230.1	1.76e-85	0.293601	0.562	0.328	5.61e-81	2	1.713	PME34	pectinesterase inhibitor [Lycoris aurea]
Asa0G04513.1	9.95e-47	0.247722	0.305	0.178	3.16e-42	2	1.713
Asa0G05506.1	1.54e-42	0.278046	0.279	0.163	4.89e-38	2	1.712		histone H1 [Elaeis guineensis]
Asa2G05946.1	5.95e-301	1.10793	0.787	0.46	1.89e-296	2	1.711	ACA7	alpha carbonic anhydrase 7-like [Asparagus officinalis]
Asa6G01450.1	1.57e-72	0.314696	0.453	0.265	4.99e-68	2	1.709		60S ribosomal protein L17-2 [Durio zibethinus]
Asa2G04388.1	7.94e-38	0.0399727	0.271	0.159	2.53e-33	2	1.704	GCN5	uncharacterized protein LOC109833494 isoform X1 [Asparagus officinalis]
Asa8G04759.1	1.17e-69	0.220982	0.567	0.333	3.71e-65	2	1.703	At1g18250	PREDICTED: thaumatin-like protein [Musa acuminata subsp. malaccensis]
Asa2G00291.1	2.52e-58	0.184863	0.402	0.236	8.02e-54	2	1.703	MIP1B	uncharacterized protein A4U43_C03F8890 [Asparagus officinalis]
Asa1G04673.1	1.25e-59	0.207766	0.405	0.238	3.97e-55	2	1.702		hypothetical protein FNV43_RR26125 [Rhamnella rubrinervis]
Asa6G00653.1	2.23e-72	0.276066	0.461	0.271	7.09e-68	2	1.701	SKP1A	SKP1-like protein 1A [Asparagus officinalis]
Asa4G01696.1	2.87e-59	0.213951	0.398	0.234	9.12e-55	2	1.701	TIFY10B	Protein TIFY 10A [Dendrobium catenatum]
Asa8G05289.1	4.31e-50	0.138095	0.359	0.211	1.37e-45	2	1.701	OFUT31	uncharacterized protein A4U43_C03F140 [Asparagus officinalis]
Asa3G01975.1	5.76e-139	0.552784	0.68	0.4	1.83e-134	2	1.7	RNP1	PREDICTED: heterogeneous nuclear ribonucleoprotein 1 [Nelumbo nucifera]
Asa1G03994.1	2.56e-54	0.0750175	0.406	0.239	8.15e-50	2	1.699		laminin subunit beta-1-like [Asparagus officinalis]
Asa7G02612.1	8.77e-96	0.440695	0.557	0.328	2.79e-91	2	1.698		PREDICTED: 40S ribosomal protein SA-like [Oryza brachyantha]
Asa0G05459.1	1.86e-48	0.0977081	0.37	0.218	5.91e-44	2	1.697	BPS1	uncharacterized protein A4U43_C08F2730 [Asparagus officinalis]
Asa2G00279.1	1.98e-44	0.0562346	0.346	0.204	6.29e-40	2	1.696	RGA3	putative disease resistance protein RGA3 isoform X1 [Ananas comosus]
Asa6G02509.1	1.88e-43	0.125165	0.312	0.184	5.99e-39	2	1.696	utp6	U3 small nucleolar RNA-associated protein 6 homolog [Asparagus officinalis]
Asa4G05535.1	7.02e-44	0.261009	0.278	0.164	2.23e-39	2	1.695	DDM1	ATP-dependent DNA helicase DDM1 isoform X1 [Asparagus officinalis]
Asa2G03639.1	5.76e-41	0.109224	0.3	0.177	1.83e-36	2	1.695	At5g10810	enhancer of rudimentary homolog [Asparagus officinalis]
Asa7G01896.1	3.62e-117	0.528419	0.632	0.373	1.15e-112	2	1.694		unnamed protein product, partial [Vitis vinifera]
Asa8G02706.1	1.35e-36	0.0463495	0.271	0.16	4.31e-32	2	1.694	POB1	BTB/POZ domain-containing protein POB1 [Apostasia shenzhenica]
Asa4G06002.1	6.34e-65	0.267573	0.442	0.261	2.02e-60	2	1.693	PBC1	PREDICTED: proteasome subunit beta type-3 [Musa acuminata subsp. malaccensis]
Asa4G05280.1	3.8e-137	0.543616	0.682	0.403	1.21e-132	2	1.692	SHM4	PREDICTED: serine hydroxymethyltransferase 4 [Musa acuminata subsp. malaccensis]
Asa6G04825.1	2.54e-98	0.387181	0.607	0.359	8.07e-94	2	1.691	OBE2	OBERON-like protein [Asparagus officinalis]
Asa5G06113.1	4.69e-67	0.461695	0.399	0.236	1.49e-62	2	1.691		hypothetical protein ZOSMA_42G00820 [Zostera marina]
Asa6G02961.1	3.09e-61	0.240817	0.414	0.245	9.84e-57	2	1.69	GT-3A	trihelix transcription factor GT-3b-like [Phoenix dactylifera]
Asa3G04917.1	4.52e-50	1.64912	0.311	0.184	1.44e-45	2	1.69		Plant lipid transfer protein/Par allergen [Corchorus capsularis]
Asa5G03059.1	5.52e-49	0.306394	0.311	0.184	1.75e-44	2	1.69	ERF1A	EREBP-like factor [Salvia splendens]
Asa7G01191.1	8.68e-46	0.180655	0.316	0.187	2.76e-41	2	1.69		uncharacterized protein LOC103715301 [Phoenix dactylifera]
Asa0G04555.1	6.53e-56	0.212526	0.38	0.225	2.08e-51	2	1.689	RAD23C	LOW QUALITY PROTEIN: ubiquitin receptor RAD23d-like [Asparagus officinalis]
Asa8G04731.1	1.56e-48	0.137125	0.348	0.206	4.95e-44	2	1.689	GDH2	glycine cleavage system H protein 2, mitochondrial-like [Asparagus officinalis]
Asa4G03146.1	1.43e-37	0.121832	0.26	0.154	4.55e-33	2	1.688	SAE1A	SUMO-activating enzyme subunit 1B-1-like [Asparagus officinalis]
Asa2G04899.1	2.55e-116	0.551735	0.644	0.382	8.1e-112	2	1.686
Asa7G00255.1	9e-84	0.354687	0.549	0.326	2.86e-79	2	1.684	MPE3	pectinesterase 3 [Phoenix dactylifera]
Asa4G02362.1	1.26e-38	0.0400113	0.293	0.174	4e-34	2	1.684	BPM4	BTB/POZ and MATH domain-containing protein 4-like [Asparagus officinalis]
Asa8G01982.1	3.47e-39	0.110324	0.281	0.167	1.11e-34	2	1.683	COPE1	coatomer subunit epsilon-1-like [Asparagus officinalis]
Asa7G02640.1	2.09e-80	0.32379	0.512	0.305	6.64e-76	2	1.679		14-3-3-like protein [Ananas comosus]
Asa4G00942.1	2.4e-48	0.25105	0.329	0.196	7.64e-44	2	1.679	XTH9	Xyloglucan endotransglucosylase/hydrolase [Trema orientale]
Asa6G02248.1	9.29e-39	0.17908	0.272	0.162	2.96e-34	2	1.679	PPD7	psbP domain-containing protein 7, chloroplastic [Asparagus officinalis]
Asa7G04198.1	2.13e-69	0.306741	0.475	0.283	6.76e-65	2	1.678	RPL12C	60S ribosomal protein L12 [Dendrobium catenatum]
Asa6G03545.1	1.34e-154	0.599756	0.706	0.421	4.27e-150	2	1.677	RPS3A	40S ribosomal protein S3a-like [Asparagus officinalis]
Asa1G04587.1	1.96e-65	0.234223	0.508	0.303	6.25e-61	2	1.677	RPP1A	60S acidic ribosomal protein P1-like [Asparagus officinalis]
Asa0G01551.1	1.18e-91	0.453199	0.543	0.324	3.75e-87	2	1.676	ERF109	ethylene-responsive transcription factor ERF071 [Elaeis guineensis]
Asa8G04029.1	4.13e-85	0.332879	0.556	0.332	1.31e-80	2	1.675	NFD2	Ribonuclease III domain [Macleaya cordata]
Asa5G04962.1	2.2e-39	0.208705	0.278	0.166	7.01e-35	2	1.675	COL4	CONSTANS-like protein [Allium cepa]
Asa2G06027.1	1.05e-35	0.146118	0.253	0.151	3.33e-31	2	1.675	At5g15350	lamin-like protein [Dendrobium catenatum]
Asa3G03428.1	3.62e-143	0.71405	0.651	0.389	1.15e-138	2	1.674	XTH22	xyloglucan endotransglucosylase/hydrolase protein 22-like [Citrus sinensis]
Asa6G05813.1	6.83e-46	0.248586	0.318	0.19	2.17e-41	2	1.674	BNA3	uncharacterized protein LOC109851579 [Asparagus officinalis]
Asa5G05591.1	4.33e-111	0.46719	0.658	0.394	1.38e-106	2	1.67	RPL37C	hypothetical protein F0562_007155 [Nyssa sinensis]
Asa2G05666.1	2.03e-43	0.138041	0.339	0.203	6.47e-39	2	1.67	HERK1	LOW QUALITY PROTEIN: receptor-like protein kinase HERK 1 [Asparagus officinalis]
Asa6G05901.1	2.83e-75	0.300085	0.504	0.302	8.99e-71	2	1.669	CML18	probable calcium-binding protein CML18 [Dendrobium catenatum]
Asa4G06282.1	2.97e-56	0.237669	0.404	0.242	9.45e-52	2	1.669	RZ1A	glycine-rich RNA-binding protein RZ1A-like [Asparagus officinalis]
Asa5G05489.1	1.24e-45	0.163995	0.342	0.205	3.95e-41	2	1.668	SEC13B	protein transport protein SEC13 homolog B [Dendrobium catenatum]
Asa7G01755.1	9.48e-56	0.193429	0.42	0.252	3.02e-51	2	1.667		uncharacterized protein LOC105045215 [Elaeis guineensis]
Asa2G01860.1	6.46e-44	0.1642	0.313	0.188	2.05e-39	2	1.665		ruBisCO large subunit-binding protein subunit alpha-like [Asparagus officinalis]
Asa6G06907.1	5.1e-35	0.0437453	0.268	0.161	1.62e-30	2	1.665	EIF4A3A	eukaryotic initiation factor 4A-3 [Asparagus officinalis]
Asa6G04037.1	4.63e-179	0.789124	0.719	0.432	1.47e-174	2	1.664	FAD7	LOW QUALITY PROTEIN: omega-3 fatty acid desaturase, chloroplastic-like [Asparagus officinalis]
Asa2G02030.1	2.29e-61	0.250827	0.431	0.259	7.3e-57	2	1.664	CLKR27	3-oxoacyl-[acyl-carrier-protein]
Asa8G02711.1	8.36e-64	0.199482	0.479	0.288	2.66e-59	2	1.663	UBC10	ubiquitin-conjugating enzyme E2 10 [Amborella trichopoda]
Asa1G04541.1	1.24e-56	0.247622	0.404	0.243	3.95e-52	2	1.663	NFYB10	nuclear transcription factor Y subunit B-3-like protein [Allium sativum]
Asa3G04766.1	3.13e-37	0.1431	0.271	0.163	9.97e-33	2	1.663	SNOG_03517	eukaryotic translation initiation factor 3 subunit M-like [Asparagus officinalis]
Asa7G05899.1	8.98e-255	0.834603	0.801	0.482	2.86e-250	2	1.662	FRL4B	FRIGIDA-like protein 4a [Asparagus officinalis]
Asa8G02328.1	2.16e-44	0.17868	0.334	0.201	6.86e-40	2	1.662	DHAPS-1	LOW QUALITY PROTEIN: phospho-2-dehydro-3-deoxyheptonate aldolase 2, chloroplastic-like [Asparagus officinalis]
Asa0G00200.1	9.11e-33	0.0794189	0.257	0.155	2.9e-28	2	1.658	SUD1	probable E3 ubiquitin ligase SUD1 [Asparagus officinalis]
Asa0G00405.1	2.23e-142	0.601087	0.684	0.413	7.08e-138	2	1.656	NAC048	NAC domain-containing protein 48 [Elaeis guineensis]
Asa1G02031.1	7.88e-79	0.352737	0.52	0.314	2.51e-74	2	1.656		uncharacterized protein LOC109715826 [Ananas comosus]
Asa7G07118.1	5.55e-43	0.0566258	0.346	0.209	1.76e-38	2	1.656		26S proteasome regulatory subunit 6B homolog [Chenopodium quinoa]
Asa5G05035.1	1.74e-64	0.22572	0.47	0.284	5.53e-60	2	1.655	FLA2	PREDICTED: fasciclin-like arabinogalactan protein 2 [Musa acuminata subsp. malaccensis]
Asa8G05564.1	3.23e-42	0.141124	0.331	0.2	1.03e-37	2	1.655		uncharacterized protein LOC109828818 isoform X1 [Asparagus officinalis]
Asa4G00590.1	4.32e-95	0.394518	0.595	0.36	1.37e-90	2	1.653	ERF109	ethylene-responsive transcription factor ERF071 [Elaeis guineensis]
Asa4G01857.1	9.93e-38	0.103659	0.291	0.176	3.16e-33	2	1.653	AKR2A	ankyrin repeat domain-containing protein 2B isoform X1 [Dendrobium catenatum]
Asa8G01104.1	1.05e-45	0.191428	0.347	0.21	3.33e-41	2	1.652	RPS24A	40S ribosomal protein S24-1 [Populus trichocarpa]
Asa3G04946.1	1.15e-44	0.179621	0.337	0.204	3.64e-40	2	1.652	RPS11	40S ribosomal protein S11 [Oryza sativa Japonica Group]
Asa1G01038.1	1.09e-42	0.15642	0.337	0.204	3.48e-38	2	1.652	HOX19	LOW QUALITY PROTEIN: homeobox-leucine zipper protein HAT22-like, partial [Asparagus officinalis]
Asa7G04064.1	1.84e-96	0.636347	0.53	0.321	5.85e-92	2	1.651		pathogenesis-related protein [Lycoris radiata]
Asa5G06097.1	1.72e-40	0.177335	0.312	0.189	5.47e-36	2	1.651	SAHH	hypothetical protein DKX38_026844 [Salix brachista]
Asa3G04024.1	2.43e-169	0.719818	0.731	0.443	7.73e-165	2	1.65		uncharacterized protein A4U43_C01F35940 [Asparagus officinalis]
Asa3G02498.1	8.48e-67	0.281778	0.495	0.3	2.7e-62	2	1.65	KCS11	3-ketoacyl-CoA synthase 11-like [Dendrobium catenatum]
Asa4G01019.1	1.56e-31	0.010872	0.259	0.157	4.98e-27	2	1.65		uncharacterized protein LOC109720168 [Ananas comosus]
Asa5G02500.1	3.42e-43	0.129317	0.333	0.202	1.09e-38	2	1.649	TIF3H1	uncharacterized protein A4U43_C02F3980 [Asparagus officinalis]
Asa5G02898.1	1.78e-42	0.165507	0.318	0.193	5.67e-38	2	1.648	PIN1	peptidyl-prolyl cis-trans isomerase Pin1 [Asparagus officinalis]
Asa0G02556.1	4.49e-42	0.163273	0.318	0.193	1.43e-37	2	1.648		keratinocyte-associated protein 2 [Asparagus officinalis]
Asa6G01386.1	7.77e-56	0.181402	0.448	0.272	2.47e-51	2	1.647	OsI_29993	GDT1-like protein 4 isoform X1 [Asparagus officinalis]
Asa7G03460.1	4.78e-54	0.212506	0.41	0.249	1.52e-49	2	1.647	TFT6	14-3-3-like protein B isoform X1 [Asparagus officinalis]
Asa6G03995.1	2.39e-41	0.142094	0.329	0.2	7.61e-37	2	1.645		hypothetical protein Csa_021551 [Cucumis sativus]
Asa7G01015.1	5.66e-35	0.143679	0.278	0.169	1.8e-30	2	1.645	FLA1	fasciclin-like arabinogalactan protein 1 [Asparagus officinalis]
Asa5G00107.1	3.97e-56	0.391278	0.383	0.233	1.26e-51	2	1.644	HSP17.7	CII small heat shock protein 1 [Prunus salicina]
Asa2G05648.1	9.06e-84	0.477525	0.511	0.311	2.88e-79	2	1.643
Asa2G06539.1	2.17e-81	0.393827	0.552	0.336	6.9e-77	2	1.643		uncharacterized protein LOC105060324 [Elaeis guineensis]
Asa5G05940.1	1.92e-39	0.132357	0.304	0.185	6.12e-35	2	1.643	KAB1	probable voltage-gated potassium channel subunit beta [Amborella trichopoda]
Asa7G01764.1	1.46e-54	0.578808	0.348	0.212	4.65e-50	2	1.642	DMP3	hypothetical protein BHM03_00003024 [Ensete ventricosum]
Asa5G00536.1	1.65e-32	0.103849	0.251	0.153	5.24e-28	2	1.641	SCOA	hypothetical protein FNV43_RR21107 [Rhamnella rubrinervis]
Asa7G04540.1	1.43e-97	0.466896	0.615	0.375	4.54e-93	2	1.64	CYP709B1	cytochrome P450 709B2-like [Asparagus officinalis]
Asa7G00818.1	4.76e-56	0.216132	0.438	0.267	1.51e-51	2	1.64	rrn3	RNA polymerase I-specific transcription initiation factor RRN3-like [Asparagus officinalis]
Asa1G02383.1	2.52e-41	0.16141	0.323	0.197	8.03e-37	2	1.64	NRPB6A	PREDICTED: DNA-directed RNA polymerases II and V subunit 6B [Vitis vinifera]
Asa2G05473.1	3.32e-70	0.274763	0.518	0.316	1.06e-65	2	1.639	HSFB2B	heat shock transcription factor B2b [Narcissus tazetta subsp. chinensis]
Asa7G07371.1	4.07e-50	0.165206	0.395	0.241	1.29e-45	2	1.639	At5g16450	putative 4-hydroxy-4-methyl-2-oxoglutarate aldolase 2 [Panicum miliaceum]
Asa4G04578.1	6.76e-34	0.0972506	0.272	0.166	2.15e-29	2	1.639		PREDICTED: cytochrome b-c1 complex subunit 8-like [Capsicum annuum]
Asa2G05911.1	1.08e-39	0.113928	0.326	0.199	3.43e-35	2	1.638	Os07g0201100	coatomer subunit gamma-2 [Asparagus officinalis]
Asa2G06606.1	7.07e-53	0.151891	0.427	0.261	2.25e-48	2	1.636	CHMP1A	ESCRT-related protein CHMP1B [Asparagus officinalis]
Asa8G03415.1	2.32e-72	0.307102	0.556	0.34	7.39e-68	2	1.635
Asa0G00320.1	4.41e-32	0.0806304	0.26	0.159	1.4e-27	2	1.635	AIP1-2	actin-interacting protein 1-2 [Elaeis guineensis]
Asa8G05031.1	1.74e-104	0.433679	0.642	0.393	5.52e-100	2	1.634	CTL1	putative chitinase [Epipremnum aureum]
Asa5G01651.1	6.61e-47	0.197532	0.379	0.232	2.1e-42	2	1.634	BAG5	IQ motif, EF-hand binding site [Corchorus capsularis]
Asa1G04120.1	6.23e-47	0.144994	0.387	0.237	1.98e-42	2	1.633		uncharacterized protein A4U43_C06F9970 [Asparagus officinalis]
Asa4G04644.1	4.85e-79	0.337586	0.558	0.342	1.54e-74	2	1.632	RPS18A	Ribosomal protein S13 [Artemisia annua]
Asa2G05808.1	1.64e-49	0.248978	0.39	0.239	5.23e-45	2	1.632	TUBB1	tubulin [Allium cepa]
Asa2G07148.1	1.36e-43	0.0185554	0.403	0.247	4.33e-39	2	1.632	ACA5	calcium-transporting ATPase 8, plasma membrane-type-like [Asparagus officinalis]
Asa8G01456.1	5.91e-34	0.00577537	0.297	0.182	1.88e-29	2	1.632		uncharacterized protein LOC109848420 isoform X2 [Asparagus officinalis]
Asa4G06555.1	7.71e-32	0.0262979	0.274	0.168	2.45e-27	2	1.631		uncharacterized protein A4U43_C07F3640 [Asparagus officinalis]
Asa7G01681.1	4.38e-46	0.156494	0.375	0.23	1.39e-41	2	1.63	TOM9-2	hypothetical protein C4D60_Mb04t32360 [Musa balbisiana]
Asa6G05380.1	1.1e-50	0.220676	0.394	0.242	3.5e-46	2	1.628	RPS11	40S ribosomal protein S11 [Ananas comosus]
Asa2G01677.1	9.68e-37	0.0983698	0.298	0.183	3.08e-32	2	1.628	PAD1	PREDICTED: proteasome subunit alpha type-7 [Nicotiana sylvestris]
Asa1G00365.1	1.47e-30	0.0731807	0.254	0.156	4.67e-26	2	1.628	SCE1	SUMO-conjugating enzyme SCE1 [Asparagus officinalis]
Asa5G01699.1	1.68e-52	0.192155	0.423	0.26	5.34e-48	2	1.627		hypothetical protein FNV43_RR16192 [Rhamnella rubrinervis]
Asa4G01023.1	4.06e-33	0.0761174	0.27	0.166	1.29e-28	2	1.627		hypothetical protein C4D60_Mb11t23310 [Musa balbisiana]
Asa7G04902.1	2.3e-44	0.185751	0.348	0.214	7.31e-40	2	1.626	FLA10	Fasciclin-like arabinogalactan protein 8 [Apostasia shenzhenica]
Asa7G00408.1	1.92e-31	0.0574839	0.26	0.16	6.1e-27	2	1.625	AKR4C9	aldo-keto reductase family 4 member C10-like [Asparagus officinalis]
Asa7G03324.1	3.43e-54	0.243301	0.432	0.266	1.09e-49	2	1.624	RPL19A	60S ribosomal protein L19-3 [Amborella trichopoda]
Asa5G04907.1	4.5e-45	0.0986314	0.398	0.245	1.43e-40	2	1.624	TMN8	transmembrane 9 superfamily member 8-like [Asparagus officinalis]
Asa6G00729.1	7.57e-34	0.117963	0.276	0.17	2.41e-29	2	1.624	RPL26A	60S ribosomal protein L26-1-like [Herrania umbratica]
Asa3G00475.1	3.27e-31	0.0883284	0.255	0.157	1.04e-26	2	1.624	At3g53970	probable proteasome inhibitor isoform X1 [Asparagus officinalis]
Asa1G01288.1	1.35e-65	0.288976	0.477	0.294	4.28e-61	2	1.622	RPS18A	Ribosomal protein S13 [Artemisia annua]
Asa6G06265.1	1.53e-40	0.16097	0.339	0.209	4.85e-36	2	1.622	psi1	uncharacterized protein A4U43_C05F17350 [Asparagus officinalis]
Asa5G01330.1	7.51e-31	0.113351	0.253	0.156	2.39e-26	2	1.622	ENO2	enolase [Asparagus officinalis]
Asa5G05037.1	2.83e-69	0.278131	0.53	0.327	9.02e-65	2	1.621	GEK1	D-aminoacyl-tRNA deacylase isoform X1 [Elaeis guineensis]
Asa3G01024.1	1.17e-32	0.0352875	0.282	0.174	3.72e-28	2	1.621	DNAJ1	molecular chaperone DjA2 [Allium ampeloprasum]
Asa1G01552.1	1.05e-251	1.05216	0.768	0.474	3.35e-247	2	1.62	SYP125	syntaxin-121-like [Phoenix dactylifera]
Asa1G04386.1	1.1e-44	0.169507	0.371	0.229	3.5e-40	2	1.62	RPL34B	uncharacterized protein A4U43_C03F16920 [Asparagus officinalis]
Asa8G04842.1	6.71e-37	0.0596551	0.324	0.2	2.14e-32	2	1.62	UBC36	ubiquitin-conjugating enzyme E2 36 isoform X1 [Sesamum indicum]
Asa2G06515.1	3.6e-31	0.054265	0.264	0.163	1.14e-26	2	1.62	rtf2	protein RTF2 homolog [Phalaenopsis equestris]
Asa5G01587.1	2.72e-55	0.215368	0.463	0.286	8.64e-51	2	1.619		cytochrome b-c1 complex subunit Rieske-4, mitochondrial-like [Asparagus officinalis]
Asa6G03467.1	1.28e-48	0.184327	0.398	0.246	4.08e-44	2	1.618	LSM2	sm-like protein LSM2 isoform X1 [Elaeis guineensis]
Asa7G06752.1	3.58e-45	0.122612	0.398	0.246	1.14e-40	2	1.618		Late embryogenesis abundant protein, LEA-14 [Corchorus capsularis]
Asa7G03159.1	1.25e-38	0.12815	0.309	0.191	3.97e-34	2	1.618	PAD1	PREDICTED: proteasome subunit alpha type-7 [Nicotiana sylvestris]
Asa3G02767.1	1.2e-73	0.31207	0.566	0.35	3.81e-69	2	1.617		uncharacterized protein LOC103722090 [Phoenix dactylifera]
Asa7G00410.1	7.21e-47	0.19452	0.38	0.235	2.29e-42	2	1.617	BTF3	uncharacterized protein A4U43_C04F4690 [Asparagus officinalis]
Asa7G05755.1	1.19e-43	0.13567	0.372	0.23	3.8e-39	2	1.617	PUB8	U-box domain-containing protein 8 [Elaeis guineensis]
Asa8G04648.1	1.94e-37	0.0544739	0.333	0.206	6.18e-33	2	1.617	TULP8	tubby-like F-box protein 14 [Elaeis guineensis]
Asa8G05665.1	3.6e-31	0.0715254	0.262	0.162	1.15e-26	2	1.617	NUDT1	nudix hydrolase 1 [Asparagus officinalis]
Asa2G01829.1	5.28e-123	0.541335	0.695	0.431	1.68e-118	2	1.613	FMO1	probable flavin-containing monooxygenase 1 [Elaeis guineensis]
Asa5G04012.1	2.13e-30	0.0245412	0.263	0.163	6.76e-26	2	1.613	UBC34	ubiquitin-conjugating enzyme E2 34-like isoform X2 [Asparagus officinalis]
Asa1G00364.1	3.01e-58	0.245113	0.469	0.291	9.59e-54	2	1.612		PREDICTED: uncharacterized protein LOC103984445 [Musa acuminata subsp. malaccensis]
Asa0G00314.1	1.98e-29	0.0313742	0.258	0.16	6.31e-25	2	1.612	CCT5	T-complex protein 1 subunit epsilon [Asparagus officinalis]
Asa7G02136.1	3.67e-67	0.318616	0.53	0.329	1.17e-62	2	1.611	RPS15	40S ribosomal protein S15-like isoform X1 [Asparagus officinalis]
Asa7G06742.1	3.94e-37	0.16699	0.298	0.185	1.25e-32	2	1.611
Asa2G01435.1	3.08e-77	0.31541	0.591	0.367	9.79e-73	2	1.61	ADF1	actin-depolymerizing factor 7-like isoform X1 [Asparagus officinalis]
Asa6G05931.1	1.01e-53	0.500017	0.37	0.23	3.22e-49	2	1.609	OsI_36121	DNA replication licensing factor MCM2 [Elaeis guineensis]
Asa6G00234.1	1.5e-48	0.14514	0.42	0.261	4.78e-44	2	1.609	At5g27430	signal peptidase complex subunit 3B-like [Asparagus officinalis]
Asa6G02486.1	4.91e-35	0.0450609	0.341	0.212	1.56e-30	2	1.608	At3g19950	Zinc finger, RING-type [Corchorus olitorius]
Asa3G04741.1	2.38e-67	0.303113	0.532	0.331	7.58e-63	2	1.607	At2g45070	Protein transport protein Sec61 subunit beta [Ananas comosus]
Asa7G05157.1	1.44e-39	0.111311	0.339	0.211	4.58e-35	2	1.607	TIF3K1	eukaryotic translation initiation factor 3 subunit K [Asparagus officinalis]
Asa3G02796.1	5.99e-29	0.0268053	0.27	0.168	1.9e-24	2	1.607		uncharacterized protein LOC109829193 [Asparagus officinalis]
Asa2G07285.1	1.58e-88	0.425393	0.607	0.378	5.03e-84	2	1.606	MAPKKK18	mitogen-activated protein kinase kinase kinase 18 [Elaeis guineensis]
Asa8G04962.1	4.84e-55	0.232793	0.477	0.297	1.54e-50	2	1.606		eukaryotic translation initiation factor 5A-2 [Vigna unguiculata]
Asa7G05726.1	2.64e-62	0.422382	0.467	0.291	8.39e-58	2	1.605	CYP89A9	cytochrome P450 89A2-like isoform X1 [Asparagus officinalis]
Asa6G02412.1	3.39e-50	0.226947	0.398	0.248	1.08e-45	2	1.605	SCL30A	serine/arginine-rich SC35-like splicing factor SCL33 [Asparagus officinalis]
Asa7G07204.1	1.87e-47	0.132079	0.419	0.261	5.95e-43	2	1.605	PAG1	hypothetical protein FH972_019913 [Carpinus fangiana]
Asa0G05286.1	1.96e-39	0.114964	0.337	0.21	6.25e-35	2	1.605	Os02g0576700	NAP1-related protein 2-like isoform X2 [Asparagus officinalis]
Asa1G02486.1	1.49e-33	0.0768425	0.305	0.19	4.73e-29	2	1.605		hypothetical protein AXF42_Ash004982 [Apostasia shenzhenica]
Asa6G05676.1	3.4e-31	0.111104	0.268	0.167	1.08e-26	2	1.605		uncharacterized protein LOC109722208 [Ananas comosus]
Asa1G01835.1	2.38e-80	0.359969	0.587	0.366	7.56e-76	2	1.604	CSP2	hypothetical protein C5167_037828 [Papaver somniferum]
Asa5G00131.1	8.82e-80	0.336264	0.625	0.39	2.8e-75	2	1.603	At1g04430	probable methyltransferase PMT3 [Asparagus officinalis]
Asa1G01853.1	1.35e-49	0.245552	0.42	0.262	4.31e-45	2	1.603	ERG3	uncharacterized protein A4U43_C04F7810 [Asparagus officinalis]
Asa5G01501.1	5.2e-32	0.0845143	0.282	0.176	1.65e-27	2	1.602	PAB2	polyadenylate-binding protein 2-like [Asparagus officinalis]
Asa7G03136.1	8.3e-39	0.111908	0.36	0.225	2.64e-34	2	1.6	NFD4	protein NUCLEAR FUSION DEFECTIVE 4-like [Asparagus officinalis]
Asa8G04482.1	3.81e-35	0.0839952	0.312	0.195	1.21e-30	2	1.6	RPT5B	26S proteasome regulatory subunit 6A homolog [Olea europaea var. sylvestris]
Asa5G02300.1	1.61e-28	0.0374187	0.264	0.165	5.12e-24	2	1.6	CNGC1	cyclic nucleotide-gated ion channel 1 [Asparagus officinalis]
Asa2G04255.1	3.06e-48	0.186351	0.43	0.269	9.73e-44	2	1.599	TPS9	hypothetical protein [Colocasia esculenta]
Asa1G04876.1	1.14e-34	0.139012	0.291	0.182	3.64e-30	2	1.599	Os01g0513800	ribosome production factor 2 homolog [Elaeis guineensis]
Asa4G01593.1	2.48e-114	0.549506	0.708	0.443	7.9e-110	2	1.598	RPS20A	40S ribosomal protein S20-2 [Elaeis guineensis]
Asa8G00292.1	3.78e-70	0.299823	0.586	0.367	1.2e-65	2	1.597	GASA6	gibberellin-regulated protein 6-like [Asparagus officinalis]
Asa3G01454.1	8.54e-102	0.475322	0.635	0.398	2.72e-97	2	1.595	NAC068	NAC domain-containing protein 68-like [Asparagus officinalis]
Asa7G06177.1	1.71e-70	0.307263	0.563	0.353	5.43e-66	2	1.595	SYNC1	LOW QUALITY PROTEIN: asparagine--tRNA ligase, cytoplasmic 1-like [Asparagus officinalis]
Asa6G05533.1	8.53e-52	0.195039	0.488	0.306	2.71e-47	2	1.595	MYB73	transcription factor MYB44-like [Camellia sinensis]
Asa3G03471.1	3.33e-32	0.094037	0.276	0.173	1.06e-27	2	1.595	RPT4A	26S protease regulatory subunit S10B homolog B [Asparagus officinalis]
Asa7G05730.1	7.04e-30	0.0568873	0.276	0.173	2.24e-25	2	1.595	RBP45	uncharacterized protein A4U43_C08F25750 [Asparagus officinalis]
Asa2G06556.1	7.48e-60	0.269008	0.516	0.324	2.38e-55	2	1.593	XTH22	xyloglucan endotransglucosylase/hydrolase protein 15-like [Asparagus officinalis]
Asa1G00485.1	1.92e-42	0.179598	0.392	0.246	6.11e-38	2	1.593
Asa7G04347.1	4.74e-32	0.0477488	0.309	0.194	1.51e-27	2	1.593	CSA	uncharacterized protein A4U43_C10F16240 [Asparagus officinalis]
Asa5G02485.1	1.07e-45	0.141599	0.406	0.255	3.41e-41	2	1.592		eukaryotic translation initiation factor 2 subunit beta-like [Asparagus officinalis]
Asa5G00159.1	1.77e-67	0.230461	0.584	0.367	5.64e-63	2	1.591	PED1	3-ketoacyl-CoA thiolase 2, peroxisomal-like [Asparagus officinalis]
Asa8G00786.1	1.29e-29	0.00642969	0.294	0.185	4.11e-25	2	1.589	AAE7	4-coumarate:CoA ligase-like protein [Albuca bracteata]
Asa6G02178.1	1.05e-27	0.075642	0.251	0.158	3.33e-23	2	1.589		uncharacterized protein LOC109840258 isoform X1 [Asparagus officinalis]
Asa3G03316.1	1.75e-152	0.5847	0.765	0.482	5.55e-148	2	1.587	RPL26B	60S ribosomal protein L26-1-like [Cynara cardunculus var. scolymus]
Asa6G05104.1	1.97e-35	0.111832	0.327	0.206	6.28e-31	2	1.587	COX5B-1	uncharacterized protein A4U43_C03F30400 [Asparagus officinalis]
Asa1G01699.1	3.5e-34	0.0606061	0.33	0.208	1.11e-29	2	1.587		hypothetical protein AXF42_Ash003460 [Apostasia shenzhenica]
Asa1G03061.1	8.58e-203	0.706775	0.796	0.502	2.73e-198	2	1.586	RPS12	40S ribosomal protein S12 [Phoenix dactylifera]
Asa2G00722.1	4.64e-84	0.424186	0.62	0.391	1.48e-79	2	1.586		uncharacterized protein LOC103716750 [Phoenix dactylifera]
Asa4G04015.1	9.32e-48	0.291249	0.409	0.258	2.96e-43	2	1.585	Os04g0620700	nucleolin 1-like [Asparagus officinalis]
Asa2G01485.1	5.22e-165	0.646254	0.762	0.481	1.66e-160	2	1.584	PUMP4	PREDICTED: mitochondrial uncoupling protein 5 [Theobroma cacao]
Asa4G01176.1	6.09e-64	0.310259	0.518	0.327	1.94e-59	2	1.584	ERF071	PREDICTED: ethylene-responsive transcription factor ERF071-like [Musa acuminata subsp. malaccensis]
Asa2G07286.1	1.24e-60	0.23506	0.559	0.353	3.95e-56	2	1.584	MAPKKK18	mitogen-activated protein kinase kinase kinase 18 [Elaeis guineensis]
Asa4G04667.1	9.95e-40	0.21353	0.358	0.226	3.17e-35	2	1.584		uncharacterized protein LOC110601660 [Manihot esculenta]
Asa4G05973.1	4.37e-51	0.249831	0.467	0.295	1.39e-46	2	1.583	RPL4A	60S ribosomal protein L4 [Phoenix dactylifera]
Asa1G00110.1	2.19e-36	0.197211	0.315	0.199	6.96e-32	2	1.583	At3g22480	uncharacterized protein A4U43_C04F16920 [Asparagus officinalis]
Asa8G00618.1	1.2e-35	0.109859	0.323	0.204	3.83e-31	2	1.583	At5g01610	uncharacterized protein LOC109850469 [Asparagus officinalis]
Asa0G04531.1	8.69e-33	0.0527089	0.315	0.199	2.76e-28	2	1.583	APUM3	LOW QUALITY PROTEIN: pumilio homolog 1-like [Asparagus officinalis]
Asa2G06354.1	1.19e-30	0.131781	0.288	0.182	3.78e-26	2	1.582	FRK1	fructokinase-1 [Elaeis guineensis]
Asa6G06964.1	6.04e-29	0.00643089	0.28	0.177	1.92e-24	2	1.582	CSLD2	uncharacterized protein A4U43_C08F1330 [Asparagus officinalis]
Asa7G00238.1	1.79e-59	0.220582	0.577	0.365	5.68e-55	2	1.581	ADK2	adenosine kinase 2-like isoform X1 [Asparagus officinalis]
Asa8G04386.1	5.77e-27	0.0926783	0.253	0.16	1.83e-22	2	1.581		small EDRK-rich factor 2 [Sorghum bicolor]
Asa7G03370.1	9.3e-51	0.229867	0.463	0.293	2.96e-46	2	1.58	RPL7A-1	60S ribosomal protein L7a-1-like [Asparagus officinalis]
Asa8G05577.1	5.27e-37	0.0979486	0.357	0.226	1.68e-32	2	1.58	R40G3	ricin B-like lectin R40G3 [Asparagus officinalis]
Asa6G01991.1	9.01e-247	0.965738	0.788	0.499	2.86e-242	2	1.579	CML25	hypothetical protein BAE44_0004012 [Dichanthelium oligosanthes]
Asa3G01064.1	4.79e-31	0.0936981	0.289	0.183	1.52e-26	2	1.579	SPBC2A9.09	phosducin-like protein 3 [Asparagus officinalis]
Asa6G01574.1	1.48e-30	0.103667	0.284	0.18	4.7e-26	2	1.578	BT1	LOW QUALITY PROTEIN: adenine nucleotide transporter BT1, chloroplastic/mitochondrial-like [Asparagus officinalis]
Asa0G04791.1	7.18e-38	0.101991	0.38	0.241	2.28e-33	2	1.577	At5g06060	tropinone reductase homolog At5g06060-like isoform X3 [Asparagus officinalis]
Asa6G00321.1	1.53e-29	0.0544144	0.285	0.181	4.86e-25	2	1.575	At1g61340	F-box protein At1g61340-like [Asparagus officinalis]
Asa1G03401.1	2.66e-28	0.0085525	0.274	0.174	8.48e-24	2	1.575
Asa5G00466.1	1.42e-27	0.0475841	0.274	0.174	4.5e-23	2	1.575		macrophage migration inhibitory factor homolog isoform X2 [Prosopis alba]
Asa4G04729.1	4.09e-54	0.262667	0.494	0.314	1.3e-49	2	1.573	RPL4A	60S ribosomal protein L4 [Phoenix dactylifera]
Asa6G04675.1	2.4e-44	0.133941	0.426	0.271	7.63e-40	2	1.572	Os02g0220500	translation elongation factor 1-gamma [Albuca bracteata]
Asa6G02373.1	1.44e-74	0.345049	0.608	0.387	4.58e-70	2	1.571	UBQ4	PREDICTED: polyubiquitin 3 [Theobroma cacao]
Asa5G05480.1	3.74e-69	0.332852	0.616	0.392	1.19e-64	2	1.571	FBA1	fructose-bisphosphate aldolase 1, cytoplasmic [Asparagus officinalis]
Asa5G00351.1	2.72e-63	0.286202	0.554	0.353	8.64e-59	2	1.569	RPL9B	60S ribosomal protein L9-like [Asparagus officinalis]
Asa8G02623.1	2.46e-45	0.209597	0.419	0.267	7.82e-41	2	1.569	sme1	hypothetical protein EJB05_54775 [Eragrostis curvula]
Asa7G01634.1	1.36e-51	0.18924	0.508	0.324	4.33e-47	2	1.568		uncharacterized protein LOC105034308 [Elaeis guineensis]
Asa5G02550.1	1.39e-43	0.136454	0.439	0.28	4.43e-39	2	1.568	RPN7	26S proteasome non-ATPase regulatory subunit 6 [Asparagus officinalis]
Asa1G03129.1	2.74e-50	0.140354	0.511	0.326	8.71e-46	2	1.567	APX2	L-ascorbate peroxidase 2, cytosolic [Asparagus officinalis]
Asa8G03376.1	1.12e-41	0.160445	0.418	0.267	3.57e-37	2	1.566	CP1	calcium-binding protein CP1 [Elaeis guineensis]
Asa6G00979.1	3.6e-35	0.0683586	0.368	0.235	1.14e-30	2	1.566		copper/zinc superoxide dismutase, partial [Allium sativum]
Asa6G05568.1	7.4e-78	0.339676	0.654	0.418	2.35e-73	2	1.565	ACBP1	acyl-CoA-binding protein [Syzygium oleosum]
Asa6G02796.1	5.63e-51	0.258184	0.482	0.308	1.79e-46	2	1.565	RPL18AB	unnamed protein product [Microthlaspi erraticum]
Asa5G01715.1	1.18e-34	0.102546	0.335	0.214	3.75e-30	2	1.565	ERD2	hypothetical protein OsI_15578 [Oryza sativa Indica Group]
Asa7G01555.1	4.15e-39	0.0513174	0.455	0.291	1.32e-34	2	1.564	PCKA	phosphoenolpyruvate carboxykinase [Symplocarpus renifolius]
Asa6G00564.1	1.22e-28	0.106422	0.269	0.172	3.87e-24	2	1.564	At5g41620	uncharacterized protein At5g41620-like isoform X1 [Phoenix dactylifera]
Asa6G05589.1	3.26e-36	0.0776398	0.386	0.247	1.04e-31	2	1.563	HEMA1	glutamyl-tRNA reductase 2-like [Asparagus officinalis]
Asa7G00606.1	6.12e-119	0.548174	0.756	0.484	1.95e-114	2	1.562	RPL8	hypothetical protein AQUCO_00500391v1 [Aquilegia coerulea]
Asa6G02203.1	3.84e-44	0.268597	0.392	0.251	1.22e-39	2	1.562	Cht10	chitinase 10-like [Ananas comosus]
Asa0G00989.1	4.09e-35	0.00970785	0.389	0.249	1.3e-30	2	1.562		uncharacterized protein LOC109836966 [Asparagus officinalis]
Asa4G05703.1	6.03e-52	0.183046	0.524	0.336	1.92e-47	2	1.56	At2g45070	protein transport protein Sec61 subunit beta [Carex littledalei]
Asa7G03890.1	7.52e-38	0.0839667	0.396	0.254	2.39e-33	2	1.559	CAF1-7	PREDICTED: probable CCR4-associated factor 1 homolog 6 [Nicotiana tabacum]
Asa7G01643.1	6.08e-36	0.131687	0.354	0.227	1.93e-31	2	1.559	PRP8A	uncharacterized protein A4U43_C04F3170 [Asparagus officinalis]
Asa0G01213.1	1.56e-107	0.616632	0.62	0.398	4.97e-103	2	1.558	HSP17.7	CII small heat shock protein 1 [Prunus salicina]
Asa0G05805.1	3.92e-82	0.342224	0.66	0.424	1.25e-77	2	1.557	BC1L4	COBRA-like protein 3 [Asparagus officinalis]
Asa5G05839.1	1.17e-31	0.0647188	0.33	0.212	3.72e-27	2	1.557	GLDH1	L-galactono-1,4-lactone dehydrogenase 2, mitochondrial [Ananas comosus]
Asa5G04777.1	7.55e-27	0.0891536	0.26	0.167	2.4e-22	2	1.557	U2AF35A	uncharacterized protein A4U43_C05F31130 [Asparagus officinalis]
Asa2G06297.1	1.4e-62	0.280279	0.583	0.375	4.44e-58	2	1.555	At5g41330	LOW QUALITY PROTEIN: BTB/POZ domain-containing protein At5g41330 [Elaeis guineensis]
Asa3G01559.1	6.75e-76	0.363532	0.651	0.419	2.15e-71	2	1.554	RPL11B	60S ribosomal protein L11 [Elaeis guineensis]
Asa1G00437.1	5.33e-60	0.39787	0.491	0.316	1.7e-55	2	1.554	EXLA1	expansin-like A2 [Elaeis guineensis]
Asa2G01308.1	1.36e-44	0.112723	0.477	0.307	4.33e-40	2	1.554	AFP3	ninja-family protein AFP3-like [Asparagus officinalis]
Asa4G03524.1	5.83e-35	0.0861223	0.373	0.24	1.85e-30	2	1.554	BT2	LOW QUALITY PROTEIN: BTB/POZ and TAZ domain-containing protein 2-like [Asparagus officinalis]
Asa8G03175.1	1.94e-132	0.546898	0.778	0.501	6.18e-128	2	1.553		uncharacterized protein LOC105050200 [Elaeis guineensis]
Asa6G01664.1	9.01e-51	0.1649	0.52	0.335	2.87e-46	2	1.552		uncharacterized protein LOC109820553 [Asparagus officinalis]
Asa3G01998.1	6.82e-26	0.0645989	0.256	0.165	2.17e-21	2	1.552	MAF1	MFP1 attachment factor 1-like [Pistacia vera]
Asa3G01358.1	6.83e-38	0.128519	0.414	0.267	2.17e-33	2	1.551	HSP18.2	18.1 kDa class I heat shock protein-like isoform X1 [Asparagus officinalis]
Asa3G01245.1	1.35e-46	0.207512	0.451	0.291	4.29e-42	2	1.55	tif35	eukaryotic translation initiation factor 3 subunit G-B-like [Asparagus officinalis]
Asa4G03098.1	2.64e-45	0.183767	0.465	0.3	8.41e-41	2	1.55	BTF3	uncharacterized protein A4U43_C04F4690 [Asparagus officinalis]
Asa6G05785.1	1.31e-34	0.0848355	0.358	0.231	4.16e-30	2	1.55		hypothetical protein AXF42_Ash004549 [Apostasia shenzhenica]
Asa4G04628.1	1.04e-38	0.158625	0.39	0.252	3.31e-34	2	1.548	zuo1	dnaJ homolog subfamily C member 2 [Asparagus officinalis]
Asa4G00848.1	4.94e-34	0.100199	0.373	0.241	1.57e-29	2	1.548		ribosomal protein L17-1 [Poa secunda]
Asa6G05710.1	5.61e-60	0.0685055	0.631	0.408	1.79e-55	2	1.547	CPR	NADPH--cytochrome P450 reductase-like [Asparagus officinalis]
Asa0G02392.1	1.33e-257	0.864991	0.832	0.538	4.24e-253	2	1.546		hypothetical protein CKAN_02303700 [Cinnamomum micranthum f. kanehirae]
Asa7G06992.1	2.6e-73	0.348958	0.654	0.423	8.26e-69	2	1.546	RPL37C	60S ribosomal protein L37-3 [Mucuna pruriens]
Asa6G00219.1	2.98e-38	0.10827	0.416	0.269	9.47e-34	2	1.546	Os02g0611500	LOW QUALITY PROTEIN: eukaryotic translation initiation factor-like [Asparagus officinalis]
Asa8G05027.1	3.38e-37	0.0833764	0.419	0.271	1.08e-32	2	1.546	ATJ10	chaperone protein dnaJ 10-like [Asparagus officinalis]
Asa1G04552.1	8.88e-29	0.259607	0.286	0.185	2.82e-24	2	1.546		NADH dehydrogenase subunit 4 [Oryza minuta]
Asa2G00419.1	1.73e-35	0.0293272	0.403	0.261	5.51e-31	2	1.544	VAMP725	vesicle-associated membrane protein 721 [Syzygium oleosum]
Asa7G07502.1	4.65e-24	0.0300425	0.261	0.169	1.48e-19	2	1.544	LSH4	PREDICTED: protein LIGHT-DEPENDENT SHORT HYPOCOTYLS 4-like [Daucus carota subsp. sativus]
Asa8G01536.1	0	1.14784	0.85	0.551	0	2	1.543	WRKY40	WRKY transcription factor WRKY76-like [Phoenix dactylifera]
Asa2G03147.1	1.3e-82	0.381772	0.733	0.475	4.13e-78	2	1.543		hypothetical protein CDL15_Pgr002129 [Punica granatum]
Asa1G00981.1	4.42e-82	0.368076	0.668	0.433	1.41e-77	2	1.543	GATL2	probable galacturonosyltransferase-like 1 [Elaeis guineensis]
Asa3G02861.1	9.84e-46	0.20087	0.469	0.304	3.13e-41	2	1.543
Asa0G02723.1	1.29e-34	0.109615	0.381	0.247	4.11e-30	2	1.543	HSP16.9C	chaperone [Agave tequilana]
Asa1G00575.1	5.55e-90	0.477658	0.703	0.456	1.77e-85	2	1.542	Os09g0520700	PREDICTED: DEAD-box ATP-dependent RNA helicase 7-like [Musa acuminata subsp. malaccensis]
Asa7G05497.1	1.8e-31	0.107601	0.342	0.222	5.73e-27	2	1.541	CCT3	T-complex protein 1 subunit gamma [Asparagus officinalis]
Asa7G05876.1	2.12e-41	0.18237	0.471	0.306	6.73e-37	2	1.539	RPL19A	60S ribosomal protein L19-3 [Amborella trichopoda]
Asa4G01070.1	1.96e-25	0.0817353	0.257	0.167	6.22e-21	2	1.539	RPS12	40S ribosomal protein S12-like [Asparagus officinalis]
Asa2G01808.1	4.58e-46	0.177006	0.463	0.301	1.46e-41	2	1.538	SP1L1	protein SPIRAL1-like 3 [Ananas comosus]
Asa6G05157.1	2.54e-28	0.0707277	0.32	0.208	8.07e-24	2	1.538	SAP12	zinc finger AN1 and C2H2 domain-containing stress-associated protein 11 [Asparagus officinalis]
Asa3G04592.1	1.78e-42	0.0865084	0.504	0.328	5.68e-38	2	1.537	ALA1	LOW QUALITY PROTEIN: phospholipid-transporting ATPase 1-like [Asparagus officinalis]
Asa0G01791.1	2.02e-99	0.444196	0.711	0.463	6.42e-95	2	1.536	MYB73	hypothetical protein Ahy_Scaffold1g106946 isoform B [Arachis hypogaea]
Asa7G04969.1	2.22e-31	0.0799236	0.338	0.22	7.05e-27	2	1.536	MPT3	phosphate transporter [Manihot esculenta]
Asa5G02200.1	3.96e-29	0.0184104	0.341	0.222	1.26e-24	2	1.536	CLC-G	putative chloride channel-like protein CLC-g isoform X1 [Phoenix dactylifera]
Asa5G01841.1	8.44e-27	0.0409687	0.295	0.192	2.68e-22	2	1.536		small EDRK-rich factor 2-like [Cynara cardunculus var. scolymus]
Asa4G01687.1	7.79e-32	0.140151	0.339	0.221	2.48e-27	2	1.534	ER1	LOW QUALITY PROTEIN: LRR receptor-like serine/threonine-protein kinase ERECTA [Asparagus officinalis]
Asa7G00364.1	5.01e-103	0.469615	0.716	0.467	1.59e-98	2	1.533	RPL26A	hypothetical protein B296_00007429 [Ensete ventricosum]
Asa7G02825.1	4.17e-51	0.185176	0.529	0.345	1.33e-46	2	1.533	TRX1	thioredoxin H1 [Asparagus officinalis]
Asa1G04001.1	3.34e-41	0.147161	0.44	0.287	1.06e-36	2	1.533	HIPP32	heavy metal-associated isoprenylated plant protein 33 [Elaeis guineensis]
Asa7G02899.1	2.26e-38	0.177786	0.44	0.287	7.18e-34	2	1.533	TUBB1	tubulin [Allium cepa]
Asa1G04539.1	1.13e-31	0.10265	0.331	0.216	3.61e-27	2	1.532		uncharacterized protein C9orf85 homolog [Asparagus officinalis]
Asa7G00610.1	1.11e-50	0.212084	0.568	0.371	3.53e-46	2	1.531	SUMO1	small ubiquitin-related modifier 1-like [Ananas comosus]
Asa8G04725.1	1.69e-40	0.116534	0.447	0.292	5.38e-36	2	1.531	OPR7	12-oxophytodienoate reductase 7 [Asparagus officinalis]
Asa4G00236.1	4.23e-29	0.0651943	0.349	0.228	1.35e-24	2	1.531	UBP23	uncharacterized protein A4U43_C08F18590 [Asparagus officinalis]
Asa6G03617.1	4.04e-26	0.114528	0.271	0.177	1.28e-21	2	1.531	RPL19C	60S ribosomal protein L19-2 [Malus domestica]
Asa0G03084.1	5.47e-32	0.0719459	0.355	0.232	1.74e-27	2	1.53	DDB1	DNA damage-binding protein 1a [Asparagus officinalis]
Asa5G04563.1	1.33e-24	0.0351208	0.277	0.181	4.24e-20	2	1.53	TIF3B1	uncharacterized protein A4U43_C02F4830 [Asparagus officinalis]
Asa7G02419.1	3.71e-127	0.594386	0.726	0.475	1.18e-122	2	1.528	CDI	protein CDI-like [Phoenix dactylifera]
Asa8G03041.1	7.05e-27	0.0513488	0.301	0.197	2.24e-22	2	1.528	UBC28	ubiquitin-conjugating enzyme E2 28 [Asparagus officinalis]
Asa0G02714.1	2.09e-43	0.203894	0.504	0.33	6.64e-39	2	1.527	COX3	Cox3 [Allium cepa]
Asa6G06196.1	9.63e-38	0.0497208	0.478	0.313	3.06e-33	2	1.527	CICDH	hypothetical protein [Colocasia esculenta]
Asa8G02095.1	2.48e-30	0.125454	0.345	0.226	7.89e-26	2	1.527	NUDT17	LOW QUALITY PROTEIN: nudix hydrolase 17, mitochondrial-like [Asparagus officinalis]
Asa8G05552.1	3.81e-22	0.00947819	0.252	0.165	1.21e-17	2	1.527		hypothetical protein CDL12_11840 [Handroanthus impetiginosus]
Asa2G05716.1	0	1.14567	0.87	0.57	0	2	1.526	HSC-I	HSP70 [Agave sisalana]
Asa6G02616.1	1.79e-42	0.157455	0.502	0.329	5.69e-38	2	1.526	RPL32A	hypothetical protein EJB05_43636, partial [Eragrostis curvula]
Asa8G03888.1	6.79e-34	0.132225	0.38	0.249	2.16e-29	2	1.526		PREDICTED: oligosaccharyltransferase complex subunit ostc-like [Musa acuminata subsp. malaccensis]
Asa7G02803.1	2.8e-71	0.330283	0.633	0.415	8.91e-67	2	1.525	RPS19A	40S ribosomal protein S19-1-like [Phalaenopsis equestris]
Asa0G00406.1	1.42e-70	0.369128	0.613	0.402	4.53e-66	2	1.525	NAC048	NAC domain-containing protein 48 [Elaeis guineensis]
Asa2G01073.1	1.56e-125	0.631129	0.736	0.483	4.96e-121	2	1.524	ERF013	ethylene-responsive transcription factor ERF014 [Cicer arietinum]
Asa2G04667.1	1.58e-86	0.407055	0.689	0.452	5.02e-82	2	1.524	TET8	tetraspanin-8-like [Asparagus officinalis]
Asa0G00454.1	6.37e-30	0.074035	0.349	0.229	2.03e-25	2	1.524	GF14D	14-3-3-like protein D isoform X2 [Elaeis guineensis]
Asa5G03810.1	1.15e-22	0.0263146	0.253	0.166	3.67e-18	2	1.524		probable calcium-binding protein CML20 [Cannabis sativa]
Asa4G05453.1	6.57e-54	0.243235	0.59	0.388	2.09e-49	2	1.521		translocon-associated protein subunit beta-like [Asparagus officinalis]
Asa8G05987.1	1.9e-37	0.111426	0.461	0.303	6.05e-33	2	1.521	ASIL2	PREDICTED: trihelix transcription factor ASIL2-like [Musa acuminata subsp. malaccensis]
Asa0G03728.1	3.85e-86	0.374768	0.731	0.481	1.23e-81	2	1.52	RPP3A	60S acidic ribosomal protein P3-like [Helianthus annuus]
Asa8G01339.1	1.85e-43	0.29159	0.488	0.321	5.89e-39	2	1.52		hypothetical protein L195_g003854 [Trifolium pratense]
Asa6G00109.1	5.48e-36	0.1435	0.386	0.254	1.74e-31	2	1.52	AAT1	acetyl-CoA acetyltransferase, cytosolic 1-like [Asparagus officinalis]
Asa2G06298.1	2.29e-23	0.0298115	0.266	0.175	7.29e-19	2	1.52	At1g76660	uncharacterized protein At1g76660 [Phoenix dactylifera]
Asa2G03298.1	1.97e-65	0.326073	0.656	0.432	6.27e-61	2	1.519	RPL18B	60S ribosomal protein L18-3 [Asparagus officinalis]
Asa6G02580.1	9.72e-53	0.283322	0.594	0.391	3.09e-48	2	1.519	RPS2B	40S ribosomal protein S2-2 [Morella rubra]
Asa2G03046.1	5.33e-28	0.0560859	0.328	0.216	1.69e-23	2	1.519	NSN1	guanine nucleotide-binding protein-like NSN1 [Asparagus officinalis]
Asa5G02746.1	2.42e-27	0.0237833	0.328	0.216	7.7e-23	2	1.519	P4H7	hypothetical protein C4D60_Mb01t16050 [Musa balbisiana]
Asa7G00822.1	1.17e-24	0.0619772	0.278	0.183	3.71e-20	2	1.519	FAD2	delta(12)-fatty-acid desaturase FAD2-like [Asparagus officinalis]
Asa4G03049.1	2.23e-34	0.110311	0.426	0.281	7.09e-30	2	1.516	FDX3	hypothetical protein E2562_014051 [Oryza meyeriana var. granulata]
Asa3G00462.1	9.63e-50	0.326885	0.515	0.34	3.06e-45	2	1.515	TUBA	Tubulin alpha-2 chain [Carex littledalei]
Asa7G01813.1	3.7e-31	0.0371592	0.415	0.274	1.18e-26	2	1.515	Os11g0174000	coatomer subunit beta-1-like [Asparagus officinalis]
Asa7G02740.1	8.09e-228	0.873208	0.828	0.547	2.57e-223	2	1.514
Asa1G00645.1	6.65e-141	0.584145	0.802	0.53	2.11e-136	2	1.513	RPL15	60S ribosomal protein L15-1 [Asparagus officinalis]
Asa8G05128.1	7.54e-46	0.188968	0.519	0.343	2.4e-41	2	1.513	PGSIP8	putative glucuronosyltransferase PGSIP8 [Asparagus officinalis]
Asa7G06918.1	6.78e-39	0.158869	0.472	0.312	2.16e-34	2	1.513	DPB4	DNA polymerase epsilon subunit 3 [Camellia sinensis]
Asa2G02817.1	6.93e-26	0.0900338	0.283	0.187	2.2e-21	2	1.513	RPL7A	60S ribosomal protein L7-1-like [Asparagus officinalis]
Asa3G04845.1	8.82e-25	0.0446417	0.286	0.189	2.81e-20	2	1.513	PILS5	PREDICTED: OPA3-like protein [Vitis vinifera]
Asa7G06021.1	8.11e-62	0.304562	0.623	0.412	2.58e-57	2	1.512		ubiquitin-40S ribosomal protein S27a [Medicago truncatula]
Asa1G00102.1	1.3e-30	0.0656245	0.393	0.26	4.12e-26	2	1.512	Os01g0367900	ISWI chromatin-remodeling complex ATPase CHR11 [Glycine max]
Asa1G01111.1	8.92e-28	0.0862148	0.316	0.209	2.84e-23	2	1.512	CCT6A	T-complex protein 1 subunit zeta 1 [Asparagus officinalis]
Asa7G06821.1	6.91e-87	0.506863	0.683	0.452	2.2e-82	2	1.511	FIB2	mediator of RNA polymerase II transcription subunit 36a-like [Asparagus officinalis]
Asa7G00828.1	1.56e-35	0.118655	0.442	0.293	4.95e-31	2	1.509	UFC	protein UPSTREAM OF FLC-like [Asparagus officinalis]
Asa0G02478.1	6.9e-33	0.0859063	0.413	0.274	2.2e-28	2	1.507	Os02g0220500	translation elongation factor 1-gamma [Albuca bracteata]
Asa5G00624.1	1.22e-24	0.00229491	0.303	0.201	3.89e-20	2	1.507		21 kDa protein [Dendrobium catenatum]
Asa7G05203.1	2.73e-30	0.0636001	0.372	0.247	8.69e-26	2	1.506	At4g32390	probable sugar phosphate/phosphate translocator At4g32390 [Elaeis guineensis]
Asa3G03703.1	5.95e-92	0.908729	0.623	0.414	1.89e-87	2	1.505
Asa5G02836.1	2.25e-26	0.060073	0.319	0.212	7.16e-22	2	1.505	UMAG_01228	eukaryotic translation initiation factor 3 subunit L-like [Phoenix dactylifera]
Asa6G05090.1	8.25e-26	0.0253699	0.325	0.216	2.63e-21	2	1.505	SPL11	hypothetical protein [Colocasia esculenta]
Asa4G06096.1	5.7e-24	0.0634015	0.313	0.208	1.81e-19	2	1.505	ND6	NADH dehydrogenase subunit 6 [Allium cepa]
Asa7G06230.1	7.25e-23	0.00472462	0.292	0.194	2.31e-18	2	1.505	PGM1	2,3-bisphosphoglycerate-independent phosphoglycerate mutase [Asparagus officinalis]
Asa5G02600.1	5.54e-71	0.54355	0.6	0.399	1.76e-66	2	1.504	WRKY70	probable WRKY transcription factor 70 [Asparagus officinalis]
Asa3G03301.1	1.36e-49	0.235922	0.624	0.415	4.31e-45	2	1.504	EIF-5A2	eukaryotic translation initiation factor 5A [Picrorhiza kurrooa]
Asa8G00792.1	9.25e-44	0.171697	0.55	0.366	2.94e-39	2	1.503	YKE2	prefoldin subunit 6 [Asparagus officinalis]
Asa1G02294.1	6.92e-37	0.0873427	0.481	0.32	2.2e-32	2	1.503	CYTB5-E	cytochrome b5 [Asparagus officinalis]
Asa6G03827.1	7.66e-24	0.0351636	0.284	0.189	2.44e-19	2	1.503	SPBC9B6.07	LOW QUALITY PROTEIN: ribosomal RNA processing protein 1 homolog [Asparagus officinalis]
Asa3G00267.1	1.88e-23	0.0229846	0.293	0.195	5.98e-19	2	1.503	UBC2	uncharacterized protein LOC100193988 [Zea mays]
Asa6G01890.1	1.17e-55	0.212422	0.655	0.436	3.71e-51	2	1.502	TMN7	transmembrane 9 superfamily member 7-like [Asparagus officinalis]
Asa2G05626.1	1.65e-121	0.533148	0.77	0.513	5.25e-117	2	1.501	RPS23	40S ribosomal protein S23 [Phalaenopsis equestris]
Asa7G03768.1	1.98e-88	0.480584	0.671	0.447	6.3e-84	2	1.501	CYP709B2	cytochrome P450 709B2-like [Asparagus officinalis]
Asa6G06411.1	6.23e-62	0.40513	0.587	0.391	1.98e-57	2	1.501	CRG1	putative methyltransferase DDB_G0268948 [Elaeis guineensis]
Asa7G02827.1	5.41e-61	0.343823	0.584	0.389	1.72e-56	2	1.501	PUX3	plant UBX domain-containing protein 4-like [Asparagus officinalis]
Asa1G04056.1	6.82e-44	0.190658	0.558	0.372	2.17e-39	2	1.5	ECT2	YTH domain-containing family protein 2-like [Asparagus officinalis]
Asa7G03363.1	9.27e-40	0.115134	0.513	0.342	2.95e-35	2	1.5	ATPC	ATP synthase subunit gamma, mitochondrial-like [Asparagus officinalis]
Asa7G07365.1	1.84e-39	0.135069	0.501	0.334	5.85e-35	2	1.5	RIBA2	probable bifunctional riboflavin biosynthesis protein RIBA 1, chloroplastic [Asparagus officinalis]
Asa6G02624.1	3.01e-32	0.0484955	0.457	0.305	9.56e-28	2	1.498	PGD2	6-phosphogluconate dehydrogenase, decarboxylating 1 [Asparagus officinalis]
Asa4G01867.1	3.53e-25	0.0373537	0.316	0.211	1.12e-20	2	1.498		uncharacterized protein LOC114307687 [Camellia sinensis]
Asa5G04276.1	1.35e-24	0.0774145	0.301	0.201	4.3e-20	2	1.498	Os09g0505700	unnamed protein product, partial [Vitis vinifera]
Asa5G01945.1	6.75e-50	0.326275	0.527	0.352	2.15e-45	2	1.497
Asa0G02371.1	6.88e-75	0.379854	0.676	0.452	2.19e-70	2	1.496	CML18	probable calcium-binding protein CML18 [Dendrobium catenatum]
Asa7G00679.1	5.68e-64	0.334742	0.67	0.448	1.81e-59	2	1.496		hypothetical protein LSAT_3X37341 [Lactuca sativa]
Asa2G02764.1	1.32e-31	0.0189017	0.425	0.284	4.19e-27	2	1.496	GDI1	guanosine nucleotide diphosphate dissociation inhibitor 1 [Asparagus officinalis]
Asa4G01578.1	3.91e-27	0.0479262	0.362	0.242	1.24e-22	2	1.496	At1g12500	probable sugar phosphate/phosphate translocator At1g12500 [Phoenix dactylifera]
Asa7G06143.1	3.91e-38	0.159147	0.505	0.338	1.24e-33	2	1.494		uncharacterized protein LOC110116687 [Dendrobium catenatum]
Asa7G04314.1	3.4e-22	0.0439946	0.266	0.178	1.08e-17	2	1.494	NFD3	probable ribosomal protein S11, mitochondrial [Ananas comosus]
Asa2G03120.1	8.53e-58	0.282826	0.675	0.452	2.71e-53	2	1.493	RPL37C	60S ribosomal protein L37-3 [Vigna radiata var. radiata]
Asa7G05982.1	1.12e-202	0.712539	0.837	0.561	3.55e-198	2	1.492	RPS4	40S ribosomal protein S4-1-like [Asparagus officinalis]
Asa0G00458.1	1.8e-97	0.470866	0.758	0.508	5.72e-93	2	1.492	RPS3A	40S ribosomal protein S3a-like [Asparagus officinalis]
Asa5G03248.1	4.91e-54	0.221259	0.585	0.393	1.56e-49	2	1.489	At4g17486	PPPDE putative peptidase domain-containing protein [Cinnamomum micranthum f. kanehirae]
Asa8G03477.1	5.93e-27	0.100246	0.344	0.231	1.88e-22	2	1.489	OsI_18512	U1 small nuclear ribonucleoprotein A-like [Asparagus officinalis]
Asa1G03430.1	1.03e-96	0.494447	0.714	0.48	3.29e-92	2	1.488	NHL13	NDR1/HIN1-like protein 13 [Elaeis guineensis]
Asa4G04182.1	3.95e-36	0.104237	0.491	0.33	1.26e-31	2	1.488		uncharacterized protein LOC21383919 [Morus notabilis]
Asa2G04311.1	6.77e-27	0.111365	0.32	0.215	2.15e-22	2	1.488	At4g28440	uncharacterized protein At4g28440-like [Asparagus officinalis]
Asa4G02031.1	1.23e-30	0.0881441	0.4	0.269	3.92e-26	2	1.487	Os02g0220600	elongation factor 1-gamma 2-like [Asparagus officinalis]
Asa2G06174.1	3.84e-28	0.142246	0.354	0.238	1.22e-23	2	1.487	RBG4	glycine-rich RNA-binding protein 4, mitochondrial [Dendrobium catenatum]
Asa6G01363.1	5.53e-72	0.45313	0.63	0.424	1.76e-67	2	1.486	AAP3	amino acid permease 3 [Ananas comosus]
Asa1G02347.1	2.45e-39	0.108765	0.541	0.364	7.79e-35	2	1.486	Os04g0679100	clathrin light chain 2-like [Phoenix dactylifera]
Asa0G05141.1	1.08e-27	0.0649956	0.373	0.251	3.42e-23	2	1.486	SAHH	hypothetical protein AQUCO_03400073v1 [Aquilegia coerulea]
Asa6G05455.1	1.21e-57	0.231712	0.707	0.476	3.84e-53	2	1.485	AVP1	pyrophosphate-energized vacuolar membrane proton pump-like [Asparagus officinalis]
Asa5G03016.1	3.38e-46	0.24299	0.543	0.366	1.07e-41	2	1.484
Asa2G06415.1	9.12e-24	0.00292756	0.319	0.215	2.9e-19	2	1.484	FLK	flowering locus K homology domain-like [Asparagus officinalis]
Asa3G00136.1	1.21e-26	0.00799162	0.398	0.269	3.85e-22	2	1.48	MTACP2	hypothetical protein C4D60_Mb08t22360 [Musa balbisiana]
Asa3G01719.1	6.36e-50	0.200816	0.593	0.401	2.02e-45	2	1.479		PREDICTED: uncharacterized protein C6C3.02c-like [Juglans regia]
Asa4G00440.1	5.77e-27	0.0548036	0.358	0.242	1.84e-22	2	1.479	PDIL5-1	protein disulfide isomerase-like 5-1 [Asparagus officinalis]
Asa7G05472.1	6.12e-33	0.129374	0.439	0.297	1.95e-28	2	1.478	CCT8	T-complex protein 1 subunit theta [Asparagus officinalis]
Asa6G01195.1	3.09e-23	0.0306369	0.306	0.207	9.84e-19	2	1.478	At2g33220	GRIM-19 [Macleaya cordata]
Asa6G05154.1	1.51e-20	0.0113129	0.269	0.182	4.8e-16	2	1.478	SAP12	zinc finger AN1 and C2H2 domain-containing stress-associated protein 11 [Asparagus officinalis]
Asa2G04190.1	7.01e-20	0.00614988	0.269	0.182	2.23e-15	2	1.478	LEA14-A	late embryogenesis abundant protein lea14-a [Allium sativum]
Asa5G02826.1	4.87e-19	0.0265248	0.263	0.178	1.55e-14	2	1.478	At2g30620	40S ribosomal protein S15 [Capsicum annuum]
Asa7G01410.1	7.16e-27	0.0460177	0.356	0.241	2.28e-22	2	1.477	HDAC1	histone deacetylase 19 [Asparagus officinalis]
Asa2G06077.1	2.01e-19	0.0128462	0.254	0.172	6.39e-15	2	1.477	CSLC12	LOW QUALITY PROTEIN: probable xyloglucan glycosyltransferase 9 [Asparagus officinalis]
Asa5G02596.1	3.43e-60	0.227759	0.679	0.46	1.09e-55	2	1.476	NET4B	protein NETWORKED 4B [Ananas comosus]
Asa8G05772.1	8.26e-49	0.267872	0.566	0.384	2.63e-44	2	1.474	MAPKKK17	LOW QUALITY PROTEIN: mitogen-activated protein kinase kinase kinase 18 [Elaeis guineensis]
Asa3G01594.1	5.2e-42	0.206699	0.56	0.38	1.65e-37	2	1.474	GSVIVT00037159001	peroxidase [Trachycarpus fortunei]
Asa5G04453.1	2.57e-27	0.0431942	0.426	0.289	8.18e-23	2	1.474	RPL7B	PREDICTED: 60S ribosomal protein L7-2-like [Musa acuminata subsp. malaccensis]
Asa1G03236.1	6.55e-102	0.459539	0.788	0.535	2.08e-97	2	1.473	RPS26A	40S ribosomal protein S26-2 [Amborella trichopoda]
Asa7G03978.1	4.91e-22	0.0601322	0.284	0.193	1.56e-17	2	1.472		uncharacterized protein LOC109820142 [Asparagus officinalis]
Asa4G02168.1	1.25e-120	0.592906	0.746	0.507	3.97e-116	2	1.471	VQ29	WAS/WASL-interacting protein family member 1-like protein [Carex littledalei]
Asa3G04161.1	2.24e-54	0.279747	0.676	0.46	7.13e-50	2	1.47	RPS30A	Ribosomal protein S30 [Cucumis melo var. makuwa]
Asa0G02565.1	1.49e-49	0.17918	0.644	0.438	4.74e-45	2	1.47	UEV1C	ubiquitin-conjugating enzyme E2 variant 1C [Asparagus officinalis]
Asa2G03168.1	1.81e-24	0.0647589	0.335	0.228	5.77e-20	2	1.469	UBICEP52-7	hypothetical protein DKX38_018204 [Salix brachista]
Asa5G00162.1	2.89e-22	0.00785505	0.313	0.213	9.2e-18	2	1.469	ABCB1	ABC transporter B family member 1-like [Phoenix dactylifera]
Asa6G00969.1	4.35e-44	0.119553	0.679	0.463	1.38e-39	2	1.467	CESA5	cellulose synthase A5 [Agave tequilana]
Asa7G07309.1	8.84e-74	0.397557	0.702	0.479	2.81e-69	2	1.466	RPL18AB	uncharacterized protein LOC115729679 [Rhodamnia argentea]
Asa3G03732.1	3.73e-49	0.252871	0.665	0.454	1.19e-44	2	1.465	RPL27C	60S ribosomal protein L27-3 [Asparagus officinalis]
Asa4G05636.1	1.18e-46	0.218722	0.611	0.417	3.74e-42	2	1.465	At4g16563	hypothetical protein C4D60_Mb11t04060 [Musa balbisiana]
Asa4G04902.1	6.44e-27	0.0781655	0.375	0.256	2.05e-22	2	1.465	RPS29A	40S ribosomal protein S29 [Rhodamnia argentea]
Asa7G02476.1	2.17e-149	0.56246	0.845	0.577	6.89e-145	2	1.464	RPS18A	Ribosomal protein S13 [Artemisia annua]
Asa8G04295.1	1.64e-110	0.484913	0.782	0.534	5.22e-106	2	1.464	RPS5	40S ribosomal protein S5 [Amborella trichopoda]
Asa4G00523.1	2.34e-33	0.0393451	0.505	0.345	7.46e-29	2	1.464	AHA1	PREDICTED: activator of 90 kDa heat shock protein ATPase homolog [Vitis vinifera]
Asa0G00661.1	2.49e-28	0.118311	0.432	0.295	7.91e-24	2	1.464	ATPA	Atp1 [Allium cepa]
Asa2G00643.1	4.22e-196	0.785967	0.803	0.549	1.34e-191	2	1.463		uncharacterized protein LOC109832253 [Asparagus officinalis]
Asa4G01799.1	1.35e-51	0.264734	0.646	0.442	4.29e-47	2	1.462	RPS3A	40S ribosomal protein S3-3-like [Asparagus officinalis]
Asa8G06253.1	1.54e-20	0.0324237	0.288	0.197	4.89e-16	2	1.462	NUDT17	LOW QUALITY PROTEIN: nudix hydrolase 17, mitochondrial-like [Asparagus officinalis]
Asa5G05816.1	5.69e-34	0.182781	0.472	0.323	1.81e-29	2	1.461	CCT5	T-complex protein 1 subunit epsilon [Asparagus officinalis]
Asa0G04112.1	5.4e-19	0.168134	0.251	0.172	1.72e-14	2	1.459	ND1	NADH-ubiquinone oxidoreductase chain 1 (mitochondrion) [Populus alba]
Asa2G05359.1	7.18e-44	0.165341	0.624	0.428	2.29e-39	2	1.458	CSLD2	LOW QUALITY PROTEIN: cellulose synthase-like protein D2 [Asparagus officinalis]
Asa2G00253.1	1.39e-43	0.219367	0.599	0.411	4.41e-39	2	1.457	ATL2	RING-H2 finger protein ATL2-like [Asparagus officinalis]
Asa0G02501.1	2.04e-39	0.211544	0.577	0.396	6.5e-35	2	1.457	RPP2B	hypothetical protein M569_00658, partial [Genlisea aurea]
Asa4G05347.1	6.99e-36	0.110208	0.583	0.4	2.22e-31	2	1.457		calnexin homolog [Asparagus officinalis]
Asa2G05830.1	7.5e-69	0.385492	0.661	0.454	2.38e-64	2	1.456	CXIP4	CAX-interacting protein 4-like [Brassica napus]
Asa2G04209.1	4.16e-29	0.0419061	0.46	0.316	1.32e-24	2	1.456	IPP	soluble inorganic pyrophosphatase isoform X1 [Phoenix dactylifera]
Asa1G02572.1	1.02e-20	0.0919938	0.284	0.195	3.26e-16	2	1.456	Os01g0868300	DNA polymerase alpha catalytic subunit [Asparagus officinalis]
Asa8G01706.1	4.02e-38	0.118407	0.63	0.433	1.28e-33	2	1.455		sucrose synthase 2 [Asparagus officinalis]
Asa5G00547.1	2.11e-37	0.0979404	0.611	0.42	6.71e-33	2	1.455	CESA1	cellulose synthase A1 [Agave sisalana]
Asa7G02933.1	1.32e-38	0.161307	0.557	0.383	4.21e-34	2	1.454	RPL36C	60S ribosomal protein L36-3 [Elaeis guineensis]
Asa8G05461.1	1.32e-37	0.155958	0.586	0.403	4.19e-33	2	1.454	BTF3	uncharacterized protein A4U43_C04F4690 [Asparagus officinalis]
Asa7G04904.1	8.52e-36	0.139657	0.583	0.401	2.71e-31	2	1.454	FLA10	Fasciclin-like arabinogalactan protein 8 [Apostasia shenzhenica]
Asa6G00895.1	1.05e-25	0.0391037	0.42	0.289	3.35e-21	2	1.453	At5g13200	GEM-like protein 5 [Phoenix dactylifera]
Asa7G05226.1	2.53e-38	0.18966	0.637	0.439	8.05e-34	2	1.451		ribosomal protein L17-1 [Poa secunda]
Asa8G02096.1	2.09e-34	0.165769	0.502	0.346	6.63e-30	2	1.451	NUDT17	LOW QUALITY PROTEIN: nudix hydrolase 17, mitochondrial-like [Asparagus officinalis]
Asa2G02339.1	1.53e-26	0.0200628	0.457	0.315	4.86e-22	2	1.451		endoplasmin homolog [Asparagus officinalis]
Asa7G06129.1	2.53e-21	0.0540457	0.312	0.215	8.05e-17	2	1.451	CCT2	T-complex protein 1 subunit beta [Asparagus officinalis]
Asa4G00893.1	1.01e-17	0.020699	0.254	0.175	3.21e-13	2	1.451	DER2	derlin-2.2-like [Asparagus officinalis]
Asa3G03118.1	5.45e-59	0.278313	0.72	0.497	1.73e-54	2	1.449		uncharacterized protein LOC109833719 [Asparagus officinalis]
Asa8G02947.1	1.25e-24	0.0695017	0.401	0.277	3.96e-20	2	1.448	RPL27C	60S ribosomal protein L27-3 [Asparagus officinalis]
Asa7G07166.1	5.32e-24	0.0752242	0.388	0.268	1.69e-19	2	1.448	CPN10	10 kDa chaperonin, mitochondrial-like [Asparagus officinalis]
Asa7G04625.1	3.24e-36	0.183966	0.609	0.421	1.03e-31	2	1.447	UBICEP52-7	hypothetical protein DKX38_018204 [Salix brachista]
Asa1G03928.1	2.8e-31	0.0951347	0.521	0.36	8.91e-27	2	1.447	NSA2	ribosome biogenesis protein NSA2 homolog [Elaeis guineensis]
Asa7G00791.1	5.41e-157	0.586734	0.865	0.598	1.72e-152	2	1.446	RPS16	40S ribosomal protein S16-like [Lactuca sativa]
Asa7G02247.1	3.46e-128	0.535734	0.814	0.563	1.1e-123	2	1.446	RALF	LOW QUALITY PROTEIN: rapid alkalinization factor-like [Asparagus officinalis]
Asa8G02250.1	1.27e-22	0.156069	0.321	0.222	4.04e-18	2	1.446
Asa4G06005.1	2e-85	0.434145	0.782	0.542	6.37e-81	2	1.443	ARCA	LOW QUALITY PROTEIN: guanine nucleotide-binding protein subunit beta-like protein [Asparagus officinalis]
Asa2G06719.1	1.46e-19	0.0284545	0.29	0.201	4.63e-15	2	1.443	PER63	Peroxidase 31 [Apostasia shenzhenica]
Asa5G02951.1	3.72e-21	0.045239	0.31	0.215	1.18e-16	2	1.442	TOP1B	LOW QUALITY PROTEIN: DNA topoisomerase 1 alpha-like [Phoenix dactylifera]
Asa5G03447.1	1.34e-25	0.0323498	0.461	0.32	4.26e-21	2	1.441		V-type proton ATPase 16 kDa proteolipid subunit-like [Sesamum indicum]
Asa0G01214.1	8.18e-161	0.792738	0.769	0.534	2.6e-156	2	1.44	HSP17.7	CII small heat shock protein 1 [Prunus salicina]
Asa7G01185.1	2.96e-35	0.142779	0.597	0.415	9.42e-31	2	1.439	CAR4	GTPase activating protein 1-like [Asparagus officinalis]
Asa0G01822.1	6.15e-93	0.456769	0.791	0.55	1.96e-88	2	1.438	RPL9B	60S ribosomal protein L9-like [Asparagus officinalis]
Asa7G04516.1	4.4e-21	0.000924525	0.346	0.241	1.4e-16	2	1.436	RABF1	ras-related protein RABF1 isoform X1 [Asparagus officinalis]
Asa2G06743.1	9.48e-21	0.0268869	0.316	0.22	3.01e-16	2	1.436	SEC11	signal peptidase complex catalytic subunit SEC11A-like [Coffea arabica]
Asa7G03437.1	1.67e-106	0.557769	0.743	0.518	5.32e-102	2	1.434	ENODL1	putative cold-regulated protein [Allium sativum]
Asa4G05484.1	4.14e-24	0.00740733	0.413	0.288	1.32e-19	2	1.434	FAX5	protein FATTY ACID EXPORT 5-like [Cannabis sativa]
Asa4G04020.1	4.79e-23	0.225643	0.311	0.217	1.52e-18	2	1.433	TYDC2	tyrosine decarboxylase 1, partial [Lycoris aurea]
Asa2G06436.1	1.01e-56	0.383465	0.64	0.447	3.22e-52	2	1.432	BHLH148	uncharacterized protein A4U43_C03F27640 [Asparagus officinalis]
Asa4G00406.1	1.2e-53	0.288331	0.689	0.481	3.82e-49	2	1.432	RPS23	40S ribosomal protein S23 [Phalaenopsis equestris]
Asa3G03702.1	9.56e-84	0.839764	0.692	0.484	3.04e-79	2	1.43
Asa2G03185.1	5.67e-26	0.0467008	0.499	0.349	1.8e-21	2	1.43	FBA1	LOW QUALITY PROTEIN: fructose-bisphosphate aldolase 1, cytoplasmic-like [Asparagus officinalis]
Asa4G02927.1	1.08e-27	0.100974	0.5	0.35	3.45e-23	2	1.429	RZ1A	glycine-rich RNA-binding protein RZ1A-like [Asparagus officinalis]
Asa7G04459.1	1.84e-21	0.0709405	0.34	0.238	5.84e-17	2	1.429	QCR9	hypothetical protein DKX38_006535 [Salix brachista]
Asa3G00773.1	3.18e-130	0.52243	0.871	0.61	1.01e-125	2	1.428	ADC1	Arginine decarboxylase [Apostasia shenzhenica]
Asa7G07162.1	6.71e-75	0.384957	0.761	0.533	2.13e-70	2	1.428	RPL24	PREDICTED: 60S ribosomal protein L24-like [Musa acuminata subsp. malaccensis]
Asa6G06650.1	3.77e-61	0.336579	0.703	0.494	1.2e-56	2	1.423	RPS13A	PREDICTED: 40S ribosomal protein S13-1 [Tarenaya hassleriana]
Asa3G03762.1	3.04e-33	0.145827	0.626	0.44	9.67e-29	2	1.423	PRXIIC	peroxiredoxin-2C [Panicum hallii]
Asa6G00277.1	1.18e-29	0.107984	0.548	0.385	3.74e-25	2	1.423	MT-CYB	cytochrome b [Allium cepa]
Asa3G04824.1	7.53e-31	0.101122	0.573	0.403	2.39e-26	2	1.422	UBA2	ubiquitin-activating enzyme E1 1-like [Asparagus officinalis]
Asa1G01786.1	3.8e-23	0.0126927	0.442	0.311	1.21e-18	2	1.421	HSP18.1	chaperone [Agave tequilana]
Asa7G06636.1	1.16e-23	0.0116188	0.521	0.367	3.68e-19	2	1.42	A6	probable glucan endo-1,3-beta-glucosidase A6 [Phoenix dactylifera]
Asa5G02628.1	6.87e-31	0.1334	0.542	0.382	2.18e-26	2	1.419	TRP2	telomere repeat-binding protein 2-like isoform X1 [Asparagus officinalis]
Asa2G03442.1	2.28e-25	0.0972262	0.647	0.456	7.26e-21	2	1.419	APX1	L-ascorbate peroxidase 2, cytosolic [Asparagus officinalis]
Asa7G03558.1	5.43e-33	0.167164	0.651	0.459	1.73e-28	2	1.418	RPS3B	Ribosomal protein [Trema orientale]
Asa5G06026.1	2.27e-68	0.486173	0.792	0.559	7.22e-64	2	1.417	Os08g0130500	60S acidic ribosomal protein P0 [Asparagus officinalis]
Asa8G01079.1	5.94e-58	0.31657	0.741	0.523	1.89e-53	2	1.417	RPS24A	40S ribosomal protein S24-1 [Populus trichocarpa]
Asa2G04802.1	5.24e-37	0.200064	0.572	0.404	1.67e-32	2	1.416	ERF060	hypothetical protein B296_00046504 [Ensete ventricosum]
Asa8G05190.1	7.42e-81	0.384124	0.791	0.559	2.36e-76	2	1.415	RPL35AC	60S ribosomal protein L35a-1 [Nymphaea colorata]
Asa8G03881.1	3.78e-26	0.0968658	0.516	0.365	1.2e-21	2	1.414	BHLH168	uncharacterized protein LOC109828999 [Asparagus officinalis]
Asa6G04429.1	1.25e-17	0.0595106	0.291	0.206	3.97e-13	2	1.413	HDT2	histone deacetylase HDT2-like [Asparagus officinalis]
Asa8G04610.1	2.07e-62	0.33905	0.758	0.537	6.59e-58	2	1.412	RPS10A	PREDICTED: 40S ribosomal protein S10-1-like [Musa acuminata subsp. malaccensis]
Asa2G02314.1	4.7e-77	0.382548	0.765	0.542	1.5e-72	2	1.411	SAP4	PREDICTED: zinc finger A20 and AN1 domain-containing stress-associated protein 4 [Vitis vinifera]
Asa5G04866.1	7.95e-25	0.075203	0.539	0.382	2.53e-20	2	1.411	PAB8	uncharacterized protein A4U43_C05F32590 [Asparagus officinalis]
Asa6G03594.1	4.15e-16	0.0544552	0.254	0.18	1.32e-11	2	1.411	RALF	LOW QUALITY PROTEIN: rapid alkalinization factor-like [Asparagus officinalis]
Asa4G02083.1	2.12e-25	0.0675495	0.512	0.363	6.73e-21	2	1.41	TUBA1	tubulin alpha-3 chain-like [Asparagus officinalis]
Asa8G01573.1	2.91e-31	0.139117	0.621	0.441	9.26e-27	2	1.408		60S ribosomal protein L13-1-like isoform X1 [Asparagus officinalis]
Asa5G05381.1	4.84e-18	0.157277	0.276	0.196	1.54e-13	2	1.408	CKS1	cyclin-dependent kinases regulatory subunit 1 [Dendrobium catenatum]
Asa2G06781.1	1.19e-59	0.322477	0.743	0.528	3.8e-55	2	1.407	RPS17D	40S ribosomal protein S17-like [Asparagus officinalis]
Asa4G03329.1	2e-28	0.103437	0.64	0.455	6.35e-24	2	1.407	At2g18110	PREDICTED: elongation factor 1-delta [Vitis vinifera]
Asa6G00054.1	8.33e-20	0.028249	0.422	0.3	2.65e-15	2	1.407		60S ribosomal protein L13-1-like isoform X1 [Asparagus officinalis]
Asa6G00864.1	2.42e-18	0.0027833	0.356	0.253	7.71e-14	2	1.407	LPL1	putative lipase YOR059C [Asparagus officinalis]
Asa6G01995.1	8.32e-49	0.238182	0.714	0.508	2.65e-44	2	1.406	ERD15	protein EARLY RESPONSIVE TO DEHYDRATION 15 [Asparagus officinalis]
Asa4G06612.1	6.63e-48	0.274373	0.747	0.532	2.11e-43	2	1.404	RPS16	hypothetical protein E3N88_18303 [Mikania micrantha]
Asa6G05055.1	4.07e-30	0.129256	0.584	0.416	1.29e-25	2	1.404	At4g34480	glucan endo-1,3-beta-glucosidase 10-like [Phoenix dactylifera]
Asa2G04658.1	3.73e-82	0.409877	0.787	0.561	1.19e-77	2	1.403	RPS3C	Ribosomal protein [Trema orientale]
Asa0G01668.1	6.74e-34	0.154569	0.654	0.466	2.14e-29	2	1.403	NHL6	NDR1/HIN1-like protein 13 [Elaeis guineensis]
Asa5G04769.1	4.61e-20	0.0117296	0.477	0.34	1.47e-15	2	1.403	RPL31	60S ribosomal protein L31 [Asparagus officinalis]
Asa1G04856.1	2.96e-18	0.0147657	0.637	0.454	9.42e-14	2	1.403	NTF2B	nuclear transport factor 2 [Carica papaya]
Asa6G06233.1	1.38e-15	0.0216676	0.275	0.196	4.39e-11	2	1.403	CIPK12	uncharacterized protein A4U43_C05F18660 [Asparagus officinalis]
Asa3G02617.1	3.7e-77	0.376588	0.802	0.572	1.18e-72	2	1.402	RPS15A	40S ribosomal protein S15a isoform X1 [Elaeis guineensis]
Asa6G02572.1	9.59e-77	0.410354	0.785	0.56	3.05e-72	2	1.402	RPS2B	40S ribosomal protein S2-2 [Morella rubra]
Asa7G07507.1	1.42e-40	0.231019	0.726	0.518	4.51e-36	2	1.402	Os03g0162200	histone H2A variant 1-like [Papaver somniferum]
Asa7G04670.1	5.65e-30	0.132718	0.601	0.429	1.8e-25	2	1.401	RPS15	30S ribosomal protein S19 [Zostera marina]
Asa1G04861.1	1.65e-41	0.247093	0.711	0.508	5.26e-37	2	1.4	RPL27AC	60S ribosomal protein L18e/L15 superfamily protein [Zostera marina]
Asa4G01042.1	1.48e-21	0.0114657	0.462	0.33	4.71e-17	2	1.4	FAX2	protein FATTY ACID EXPORT 2, chloroplastic [Asparagus officinalis]
Asa4G00389.1	2.78e-30	0.164778	0.657	0.47	8.85e-26	2	1.398	RPL36C	60S ribosomal protein L36-3 [Elaeis guineensis]
Asa2G01903.1	7.68e-29	0.147557	0.58	0.415	2.44e-24	2	1.398	RPL23A	60S ribosomal protein L23 [Asparagus officinalis]
Asa4G02960.1	2.85e-16	0.0599327	0.267	0.191	9.07e-12	2	1.398	NHL3	NDR1/HIN1-like protein 10 [Asparagus officinalis]
Asa7G02682.1	9.66e-63	0.362985	0.743	0.532	3.07e-58	2	1.397	RPS9C	40S ribosomal protein S9-2 [Amborella trichopoda]
Asa8G02320.1	6.88e-23	0.0657247	0.461	0.33	2.19e-18	2	1.397	EXL2	protein EXORDIUM-like 2 [Phoenix dactylifera]
Asa1G02317.1	8.52e-20	0.0126073	0.401	0.287	2.71e-15	2	1.397		hypothetical protein A4A49_28541 [Nicotiana attenuata]
Asa5G05870.1	5.08e-22	0.0792562	0.639	0.458	1.61e-17	2	1.395		hypothetical protein C4D60_Mb07t26940 [Musa balbisiana]
Asa0G02010.1	1.34e-32	0.197926	0.645	0.463	4.26e-28	2	1.393	RPS2B	40S ribosomal protein S2-2 [Morella rubra]
Asa4G05095.1	8.32e-22	0.075368	0.532	0.382	2.65e-17	2	1.393	RPL23A	60S ribosomal protein L23A-like [Asparagus officinalis]
Asa0G02468.1	7.25e-60	0.322	0.76	0.546	2.31e-55	2	1.392
Asa8G03635.1	9.07e-39	0.232406	0.591	0.425	2.89e-34	2	1.391	HSP17.7	17.3 kDa class II heat shock protein-like [Syzygium oleosum]
Asa2G00088.1	4.66e-20	0.0370179	0.47	0.338	1.48e-15	2	1.391	MKK9	LOW QUALITY PROTEIN: mitogen-activated protein kinase kinase 9-like [Asparagus officinalis]
Asa5G02953.1	2.06e-32	0.195137	0.666	0.479	6.56e-28	2	1.39	RPL31	60S ribosomal protein L31-like [Asparagus officinalis]
Asa6G06353.1	2.29e-20	0.0250971	0.41	0.295	7.28e-16	2	1.39	NAC048	NAC domain-containing protein 2-like [Asparagus officinalis]
Asa4G04538.1	3.49e-276	0.845863	0.896	0.645	1.11e-271	2	1.389
Asa7G00969.1	7.85e-35	0.171829	0.714	0.514	2.5e-30	2	1.389	RPL36AA	60S ribosomal protein L36a [Brachypodium distachyon]
Asa7G02739.1	1.98e-226	0.763793	0.894	0.644	6.3e-222	2	1.388
Asa6G04401.1	1.2e-18	0.0202191	0.369	0.266	3.83e-14	2	1.387		PREDICTED: coiled-coil domain-containing protein 86-like [Ipomoea nil]
Asa3G04765.1	8.17e-95	0.42279	0.836	0.603	2.6e-90	2	1.386	RPS26	40S ribosomal protein S26-2 [Amborella trichopoda]
Asa5G03050.1	1.81e-78	0.41857	0.746	0.539	5.77e-74	2	1.384	Os02g0806900	long chain base biosynthesis protein 1b [Asparagus officinalis]
Asa7G02660.1	2.04e-152	0.576013	0.845	0.611	6.5e-148	2	1.383	RPL34B	60S ribosomal protein L34 [Asparagus officinalis]
Asa3G04361.1	1.84e-26	0.0667943	0.61	0.441	5.84e-22	2	1.383	DRT100	DNA damage-repair/toleration protein DRT100 [Dendrobium catenatum]
Asa0G04432.1	7.89e-17	0.0365028	0.635	0.459	2.51e-12	2	1.383	RPL24	PREDICTED: 60S ribosomal protein L24-like [Musa acuminata subsp. malaccensis]
Asa7G03932.1	1.03e-49	0.29669	0.731	0.529	3.28e-45	2	1.382	RPL13AC	60S ribosomal protein L13a-2 [Elaeis guineensis]
Asa8G06254.1	1.15e-15	0.0460917	0.319	0.231	3.66e-11	2	1.381	NUDT18	LOW QUALITY PROTEIN: nudix hydrolase 17, mitochondrial-like [Asparagus officinalis]
Asa8G05680.1	5.39e-32	0.174789	0.672	0.487	1.72e-27	2	1.38	CYCB1-2	cyclin-B1-2-like [Asparagus officinalis]
Asa6G01212.1	2.07e-27	0.0761167	0.685	0.497	6.59e-23	2	1.378	TIF3C1	eukaryotic translation initiation factor 3 subunit C [Asparagus officinalis]
Asa8G05249.1	1.28e-68	0.4409	0.698	0.507	4.08e-64	2	1.377	ERF109	ethylene-responsive transcription factor ERF071 [Elaeis guineensis]
Asa2G01867.1	1.96e-86	0.432209	0.809	0.588	6.23e-82	2	1.376	RPL30	60S ribosomal protein L30-like [Asparagus officinalis]
Asa6G04157.1	1.04e-22	0.115904	0.516	0.376	3.32e-18	2	1.372	LECRKS2	receptor like protein kinase S.2 [Elaeis guineensis]
Asa7G01204.1	4.47e-76	0.371927	0.817	0.596	1.42e-71	2	1.371	RPL26A	hypothetical protein B296_00007429 [Ensete ventricosum]
Asa8G03310.1	1.43e-85	0.42319	0.829	0.605	4.54e-81	2	1.37	RPS4D	40S ribosomal protein S4-1-like [Asparagus officinalis]
Asa2G06541.1	5.8e-33	0.253485	0.655	0.478	1.85e-28	2	1.37	XTH22	xyloglucan endotransglucosylase/hydrolase protein 15-like [Asparagus officinalis]
Asa7G07453.1	3.57e-25	0.0921016	0.685	0.5	1.13e-20	2	1.37	BIP4	hypothetical protein C4D60_Mb01t04720 [Musa balbisiana]
Asa0G03894.1	1.84e-19	0.0830718	0.467	0.341	5.84e-15	2	1.37	nop56	nucleolar protein 56-like [Asparagus officinalis]
Asa7G07353.1	5.43e-19	0.0358203	0.422	0.309	1.73e-14	2	1.366	PAO5	probable polyamine oxidase 4 [Asparagus officinalis]
Asa7G04120.1	1.18e-37	0.287607	0.756	0.554	3.77e-33	2	1.365	CCMFC	Cytochrome c biogenesis CcmF C-terminal-like mitochondrial protein [Ananas comosus]
Asa4G00312.1	4.12e-24	0.127563	0.674	0.495	1.31e-19	2	1.362	RPS6A	hypothetical protein C1H46_016556 [Malus baccata]
Asa8G01260.1	1.43e-17	0.0324107	0.441	0.324	4.54e-13	2	1.361	clpP	uncharacterized protein LOC110011376 [Sesamum indicum]
Asa5G02840.1	3.56e-69	0.362544	0.794	0.584	1.13e-64	2	1.36	WRKY24	WRKY transcription factor WRKY24-like [Phoenix dactylifera]
Asa2G00513.1	8.3e-16	0.031417	0.37	0.272	2.64e-11	2	1.36		uncharacterized protein A4U43_C03F12420 [Asparagus officinalis]
Asa2G04810.1	2.54e-178	0.622453	0.894	0.658	8.08e-174	2	1.359	RPS6B	40S ribosomal protein S6 [Capsicum annuum]
Asa3G02950.1	8.63e-18	0.0413367	0.417	0.307	2.75e-13	2	1.358	APS1	acid phosphatase 1-like protein [Carex littledalei]
Asa5G04645.1	2.01e-85	0.398982	0.848	0.625	6.41e-81	2	1.357	RPL38A	PREDICTED: 60S ribosomal protein L38-like [Gossypium arboreum]
Asa2G03757.1	7.09e-16	0.0106639	0.354	0.261	2.26e-11	2	1.356	TUBB8	Tubulin beta-1 chain [Morella rubra]
Asa4G02482.1	1.65e-13	0.0203057	0.282	0.208	5.25e-09	2	1.356	NRS/ER	UER1 protein [Albuca bracteata]
Asa2G03388.1	1.33e-32	0.227614	0.698	0.515	4.24e-28	2	1.355	RPS8	40S ribosomal protein S8 [Punica granatum]
Asa6G03286.1	3.08e-21	0.0911284	0.542	0.4	9.81e-17	2	1.355	SP1L1	protein SPIRAL1-like 3 [Asparagus officinalis]
Asa6G02065.1	8.32e-74	0.466937	0.673	0.497	2.65e-69	2	1.354		18.1 kDa class I heat shock protein-like [Momordica charantia]
Asa8G03532.1	7.24e-185	0.696454	0.859	0.635	2.3e-180	2	1.353	CCM1	PREDICTED: calmodulin-like [Gossypium raimondii]
Asa5G01447.1	1.22e-44	0.261462	0.778	0.575	3.89e-40	2	1.353	RPS5	40S ribosomal protein S5 [Amborella trichopoda]
Asa5G05416.1	1.19e-79	0.36381	0.849	0.629	3.8e-75	2	1.35		hypothetical protein EZV62_016061 [Acer yangbiense]
Asa3G01548.1	5.89e-18	0.072329	0.505	0.374	1.87e-13	2	1.35	nop56	nucleolar protein 56-like [Asparagus officinalis]
Asa7G01541.1	5e-100	0.468369	0.842	0.624	1.59e-95	2	1.349	RPL11B	60S ribosomal protein L11 [Elaeis guineensis]
Asa8G02319.1	2.49e-52	0.26174	0.769	0.57	7.92e-48	2	1.349	EXL2	protein EXORDIUM-like 2 [Phoenix dactylifera]
Asa1G01184.1	1.83e-65	0.350345	0.819	0.609	5.82e-61	2	1.345	RPS15	40S ribosomal protein S15 [Papaver somniferum]
Asa7G02473.1	1.43e-34	0.195808	0.748	0.556	4.55e-30	2	1.345	ACT7	actin [Lycium chinense]
Asa2G02195.1	3.33e-129	0.431111	0.906	0.674	1.06e-124	2	1.344	RPL21E	60S ribosomal protein L21-1 [Cinnamomum micranthum f. kanehirae]
Asa6G05878.1	4.04e-129	0.488304	0.902	0.672	1.28e-124	2	1.342	ANT2	ADP,ATP carrier protein 1, mitochondrial-like [Asparagus officinalis]
Asa2G02003.1	9.01e-14	0.0156503	0.398	0.297	2.87e-09	2	1.34	RPL10	hypothetical protein AQUCO_00201257v1 [Aquilegia coerulea]
Asa2G06073.1	5.25e-16	0.052666	0.699	0.523	1.67e-11	2	1.337	RPL22C	hypothetical protein C4D60_Mb05t28700 [Musa balbisiana]
Asa2G04308.1	1.98e-92	0.438125	0.865	0.648	6.31e-88	2	1.335	RPL27AC	60S ribosomal protein L18e/L15 superfamily protein [Zostera marina]
Asa7G01023.1	1.38e-74	0.387549	0.833	0.624	4.4e-70	2	1.335	RPL10AB	60S ribosomal protein L10a-like [Dendrobium catenatum]
Asa4G04075.1	8.5e-64	0.33692	0.831	0.623	2.7e-59	2	1.334	RPL37A	hypothetical protein TEA_009272 [Camellia sinensis var. sinensis]
Asa4G05497.1	7.84e-36	0.251652	0.766	0.574	2.49e-31	2	1.334	RPS17	40S ribosomal protein S17 [Elaeis guineensis]
Asa5G04638.1	3.74e-44	0.258831	0.808	0.606	1.19e-39	2	1.333	RPL13B	60S ribosomal protein L13-1-like isoform X1 [Asparagus officinalis]
Asa7G02102.1	5.52e-13	0.0471601	0.304	0.228	1.75e-08	2	1.333	RPL6	60S ribosomal protein L6-like [Prosopis alba]
Asa5G02054.1	7.8e-140	0.722878	0.906	0.681	2.48e-135	2	1.33	Os08g0130500	60S acidic ribosomal protein P0 [Asparagus officinalis]
Asa6G03600.1	1.52e-30	0.178554	0.698	0.525	4.82e-26	2	1.33	SRP	stress-related protein-like isoform X2 [Asparagus officinalis]
Asa4G01058.1	6.03e-21	0.0950492	0.713	0.536	1.92e-16	2	1.33	YLS8	thioredoxin-like protein YLS8 [Dendrobium catenatum]
Asa5G04452.1	5.08e-46	0.279115	0.779	0.587	1.62e-41	2	1.327	RPL7B	60S ribosomal protein L7-2 [Phoenix dactylifera]
Asa7G06217.1	8.22e-161	0.660356	0.852	0.643	2.61e-156	2	1.325	NAC068	LOW QUALITY PROTEIN: NAC domain-containing protein 68-like [Asparagus officinalis]
Asa6G01196.1	2.54e-27	0.176178	0.783	0.591	8.08e-23	2	1.325	RPL14B	hypothetical protein BHM03_00012123 [Ensete ventricosum]
Asa5G04196.1	2.36e-14	0.0210165	0.706	0.533	7.51e-10	2	1.325		uncharacterized protein LOC109841376 [Asparagus officinalis]
Asa7G06920.1	1.15e-42	0.318715	0.674	0.51	3.65e-38	2	1.322	HSP21	uncharacterized protein A4U43_C10F17370 [Asparagus officinalis]
Asa3G03075.1	2.48e-73	0.408832	0.811	0.615	7.9e-69	2	1.319	PUMP4	PREDICTED: mitochondrial uncoupling protein 5 [Beta vulgaris subsp. vulgaris]
Asa3G00972.1	3.34e-95	0.385084	0.902	0.685	1.06e-90	2	1.317	RPP1A	60S acidic ribosomal protein P1-like, partial [Asparagus officinalis]
Asa3G02134.1	3.24e-27	0.236088	0.674	0.512	1.03e-22	2	1.316	RggA	RGG repeats nuclear RNA binding protein A-like [Quercus suber]
Asa5G03620.1	8.71e-106	0.457327	0.872	0.663	2.77e-101	2	1.315	ABCG44	ABC transporter G family member 36 [Elaeis guineensis]
Asa0G03385.1	1.31e-35	0.21708	0.764	0.581	4.17e-31	2	1.315		non-specific lipid-transfer protein 2-like [Asparagus officinalis]
Asa7G01394.1	6.39e-17	0.0324616	0.684	0.52	2.03e-12	2	1.315		uncharacterized protein LOC109844454 [Asparagus officinalis]
Asa5G00491.1	5.78e-20	0.0943999	0.665	0.507	1.84e-15	2	1.312	BI1	hypothetical protein C4D60_Mb06t37560 [Musa balbisiana]
Asa0G05110.1	4.15e-15	0.0634871	0.61	0.466	1.32e-10	2	1.309	ATP9	ATP synthase subunit 9 [Allium cepa]
Asa2G01796.1	2.07e-76	0.386731	0.864	0.662	6.59e-72	2	1.305	RPL13AD	60S ribosomal protein L13a-4 [Elaeis guineensis]
Asa4G00020.1	2.75e-48	0.274478	0.825	0.633	8.73e-44	2	1.303	RPL28A	60S ribosomal protein L28-1-like [Asparagus officinalis]
Asa5G04154.1	1.54e-18	0.179527	0.786	0.605	4.91e-14	2	1.299	PAB2	uncharacterized protein A4U43_C05F32590 [Asparagus officinalis]
Asa4G01223.1	3.98e-60	0.293045	0.858	0.661	1.27e-55	2	1.298	RPL22C	hypothetical protein C4D60_Mb05t28700 [Musa balbisiana]
Asa2G00795.1	7.11e-12	0.00877604	0.681	0.525	2.26e-07	2	1.297	TUBA1	tubulin alpha-3 chain-like [Asparagus officinalis]
Asa5G04143.1	3.16e-31	0.218539	0.732	0.565	1e-26	2	1.296	ERF3	ethylene-responsive transcription factor 3-like protein [Cinnamomum micranthum f. kanehirae]
Asa4G02870.1	1.48e-19	0.0486701	0.697	0.538	4.72e-15	2	1.296	CDC48	cell division cycle protein 48 homolog [Allium cepa]
Asa2G02885.1	2.21e-53	0.307145	0.843	0.651	7.03e-49	2	1.295	At2g40140	hypothetical protein GW17_00008666 [Ensete ventricosum]
Asa5G02644.1	1.14e-33	0.223622	0.813	0.628	3.63e-29	2	1.295	RPL36AA	unnamed protein product [Triticum turgidum subsp. durum]
Asa8G00432.1	3.56e-58	0.360238	0.845	0.654	1.13e-53	2	1.292	RPS8	40S ribosomal protein S8 [Punica granatum]
Asa2G05028.1	6.97e-189	0.610734	0.922	0.714	2.22e-184	2	1.291	RPL8	Ribosomal protein L2 [Macleaya cordata]
Asa7G03395.1	2.89e-98	0.405951	0.888	0.69	9.19e-94	2	1.287	RPS27B	40S ribosomal protein S27 [Hibiscus syriacus]
Asa5G02855.1	1.14e-55	0.27617	0.859	0.669	3.64e-51	2	1.284	RPL27AC	60S ribosomal protein L18e/L15 superfamily protein [Zostera marina]
Asa7G02100.1	7.37e-34	0.248483	0.809	0.631	2.34e-29	2	1.282	RPL6	60S ribosomal protein L6-like [Prosopis alba]
Asa4G01382.1	6.56e-14	0.0119206	0.714	0.557	2.09e-09	2	1.282		B2 protein [Spatholobus suberectus]
Asa6G06664.1	2.08e-25	0.161409	0.812	0.634	6.62e-21	2	1.281	RPS21	40S ribosomal protein S21 [Elaeis guineensis]
Asa1G02573.1	1.54e-76	0.394328	0.862	0.674	4.9e-72	2	1.279	RPL5A	60S ribosomal protein L5-like [Ananas comosus]
Asa8G05327.1	9.95e-35	0.25308	0.783	0.612	3.16e-30	2	1.279	RPL14B	probable 60S ribosomal protein L14 [Phalaenopsis equestris]
Asa6G03052.1	6.57e-12	0.0647078	0.715	0.56	2.09e-07	2	1.277	BAG7	BAG family molecular chaperone regulator 7 [Asparagus officinalis]
Asa2G07089.1	4.86e-77	0.537507	0.767	0.601	1.55e-72	2	1.276	HSP18.6	17.4 kDa class III heat shock protein [Sesamum indicum]
Asa2G01619.1	2.27e-64	0.327324	0.864	0.677	7.21e-60	2	1.276	RPL21E	60S ribosomal protein L21-1 [Cinnamomum micranthum f. kanehirae]
Asa6G04718.1	2.86e-60	0.338856	0.866	0.68	9.1e-56	2	1.274	RPS7	PREDICTED: 40S ribosomal protein S7 [Musa acuminata subsp. malaccensis]
Asa8G03482.1	1.18e-19	0.135664	0.792	0.622	3.75e-15	2	1.273	RPL23A	60S ribosomal protein L23A-like [Asparagus officinalis]
Asa1G00219.1	1.25e-295	0.900034	0.944	0.743	3.99e-291	2	1.271	METK2	hypothetical protein B296_00049364 [Ensete ventricosum]
Asa3G03031.1	6.91e-166	0.722331	0.863	0.679	2.2e-161	2	1.271	ERF109	ethylene-responsive transcription factor ERF071 [Elaeis guineensis]
Asa8G02771.1	1.18e-28	0.185237	0.743	0.585	3.75e-24	2	1.27		uncharacterized protein LOC109840611 [Asparagus officinalis]
Asa7G05565.1	7.53e-55	0.317665	0.854	0.673	2.4e-50	2	1.269	RPS25E	40S ribosomal protein S25-4-like [Asparagus officinalis]
Asa0G00849.1	4.68e-10	0.0595091	0.702	0.553	1.49e-05	2	1.269	At3g12390	nascent polypeptide-associated complex subunit alpha-like protein 1 [Asparagus officinalis]
Asa0G02712.1	1.45e-39	0.258034	0.869	0.687	4.62e-35	2	1.265	YMF19	Atp8 [Allium cepa]
Asa4G05585.1	3.21e-09	0.0288403	0.498	0.396	0.000102001	2	1.258	CBF5	LOW QUALITY PROTEIN: H/ACA ribonucleoprotein complex subunit 4-like [Asparagus officinalis]
Asa5G02399.1	4.99e-35	0.261459	0.725	0.577	1.59e-30	2	1.256	HSC-2	heat shock cognate 70 kDa protein 2 [Solanum lycopersicum]
Asa7G05997.1	1.54e-37	0.238576	0.794	0.635	4.9e-33	2	1.25	SAM1	S-adenosyl-L-methionine synthetase [Hosta ventricosa]
Asa4G04194.1	4.54e-104	0.414573	0.915	0.733	1.44e-99	2	1.248	RPL18B	60S ribosomal protein L18-2-like [Asparagus officinalis]
Asa2G04668.1	1.43e-86	0.42239	0.871	0.698	4.55e-82	2	1.248	TET8	tetraspanin-8-like [Asparagus officinalis]
Asa2G05137.1	1.23e-36	0.245224	0.839	0.673	3.9e-32	2	1.247	RPL7A-1	60S ribosomal protein L7a-1-like [Asparagus officinalis]
Asa1G00139.1	8.74e-31	0.205152	0.832	0.667	2.78e-26	2	1.247	RPL19B	ribosomal protein L19 [Hyacinthus orientalis]
Asa6G00577.1	2.46e-82	0.511667	0.812	0.652	7.83e-78	2	1.245	SIRP1	hypothetical protein Ahy_B01g052393 [Arachis hypogaea]
Asa2G01012.1	1.38e-06	0.034386	0.72	0.579	0.0438541	2	1.244	HMGB2	HMG transcription factor [Allium sativum]
Asa2G01452.1	1.38e-27	0.166449	0.857	0.691	4.4e-23	2	1.24	RPL36C	hypothetical protein C4D60_Mb10t16330 [Musa balbisiana]
Asa2G01249.1	7.03e-101	0.447318	0.897	0.724	2.24e-96	2	1.239	RPS19A	hypothetical protein C4D60_Mb09t23080 [Musa balbisiana]
Asa7G00373.1	5.74e-79	0.357848	0.906	0.733	1.83e-74	2	1.236	REFA1	hypothetical protein EZV62_025467 [Acer yangbiense]
Asa1G02553.1	1.28e-25	0.154282	0.859	0.695	4.06e-21	2	1.236		nucleoside diphosphate kinase 1 [Asparagus officinalis]
Asa6G00382.1	2.59e-19	0.270408	0.72	0.583	8.24e-15	2	1.235	Os08g0192900	PREDICTED: nucleolin 2-like isoform X2 [Musa acuminata subsp. malaccensis]
Asa6G05662.1	8.7e-20	0.122802	0.882	0.715	2.77e-15	2	1.234	RPL31	60S ribosomal protein L31-like [Asparagus officinalis]
Asa8G03555.1	1.28e-55	0.323657	0.89	0.731	4.08e-51	2	1.218	RPP2D	60S acidic ribosomal protein P2-4-like [Durio zibethinus]
Asa4G05659.1	1.1e-122	0.488307	0.922	0.758	3.51e-118	2	1.216	KRP1	calcium-binding protein PBP1-like [Asparagus officinalis]
Asa6G04532.1	1.08e-14	0.13449	0.636	0.524	3.45e-10	2	1.214	HSP18.2	chaperone [Agave tequilana]
Asa7G04890.1	4.59e-118	0.508758	0.881	0.729	1.46e-113	2	1.209	SRC2	protein SRC2-like [Asparagus officinalis]
Asa2G04950.1	6.11e-87	0.386671	0.925	0.768	1.94e-82	2	1.204	RPP1A	60S acidic ribosomal protein P1 [Hibiscus syriacus]
Asa2G03165.1	4.32e-11	0.0567014	0.82	0.681	1.38e-06	2	1.204	CAF1-11	probable CCR4-associated factor 1 homolog 11 [Asparagus officinalis]
Asa2G01454.1	2.92e-297	0.95584	0.969	0.806	9.28e-293	2	1.202	HSP70	probable mediator of RNA polymerase II transcription subunit 37c [Zea mays]
Asa6G00771.1	5.59e-14	0.17322	0.654	0.547	1.78e-09	2	1.196	HSP70	PREDICTED: probable mediator of RNA polymerase II transcription subunit 37c [Musa acuminata subsp. malaccensis]
Asa7G01330.1	4.45e-18	0.125737	0.866	0.732	1.42e-13	2	1.183	RPS15A	PREDICTED: 40S ribosomal protein S15a [Vigna angularis]
Asa2G03113.1	1.72e-60	0.367505	0.886	0.752	5.47e-56	2	1.178	RPL3	60S ribosomal protein L3 isoform X1 [Asparagus officinalis]
Asa5G04892.1	2.16e-306	0.727274	0.966	0.824	6.89e-302	2	1.172	RPL23A	60S ribosomal protein L23 [Asparagus officinalis]
Asa1G03062.1	5.86e-14	0.128218	0.823	0.704	1.86e-09	2	1.169	ERF057	dehydration-responsive element binding protein 3 [Asparagus officinalis]
Asa2G01770.1	1.94e-133	0.562171	0.946	0.813	6.18e-129	2	1.164
Asa3G01423.1	1.86e-50	0.240221	0.947	0.817	5.92e-46	2	1.159	RPL10	hypothetical protein AQUCO_00201257v1 [Aquilegia coerulea]
Asa1G04173.1	5.18e-09	0.0646296	0.681	0.588	0.000164763	2	1.158	CLPB1	LOW QUALITY PROTEIN: chaperone protein ClpB1-like [Asparagus officinalis]
Asa5G00100.1	1.81e-98	0.39663	0.927	0.807	5.75e-94	2	1.149	RPL32A	hypothetical protein EJB05_43636, partial [Eragrostis curvula]
Asa7G05907.1	1.35e-09	0.0844841	0.791	0.693	4.3e-05	2	1.141	HSP70	PREDICTED: probable mediator of RNA polymerase II transcription subunit 37c [Musa acuminata subsp. malaccensis]
Asa2G01150.1	0	1.00596	0.962	0.848	0	2	1.134	MGS1	pollen-specific protein, partial [Hyacinthus orientalis]
Asa8G02315.1	1.22e-291	0.752524	0.977	0.864	3.88e-287	2	1.131	PHI-1	protein EXORDIUM-like 1 [Elaeis guineensis]
Asa6G06669.1	2.5e-50	0.259874	0.955	0.847	7.94e-46	2	1.128	TCTP	translationally-controlled tumor protein homolog isoform X1 [Asparagus officinalis]
Asa8G05742.1	1.77e-14	0.113281	0.884	0.788	5.63e-10	2	1.122		hypothetical protein AXF42_Ash018134 [Apostasia shenzhenica]
Asa1G03029.1	2.63e-19	0.135751	0.936	0.845	8.37e-15	2	1.108		histone H3.3 [Zea mays]
Asa4G03225.1	8.67e-21	0.25467	0.762	0.69	2.76e-16	2	1.104	HSP24.1	PREDICTED: LOW QUALITY PROTEIN: small heat shock protein, chloroplastic [Nelumbo nucifera]
Asa6G02474.1	9.49e-108	0.420736	0.941	0.856	3.02e-103	2	1.099	ERF4	putative transcription factor AP2-EREBP family [Medicago truncatula]
Asa5G03619.1	1.47e-10	0.00587518	0.902	0.824	4.68e-06	2	1.095	ABCG44	ABC transporter G family member 36 [Elaeis guineensis]
Asa4G01048.1	3.9e-07	0.154792	0.824	0.77	0.0124136	2	1.07	RAP2-2	ethylene-responsive transcription factor 1-like [Asparagus officinalis]
Asa2G02564.1	1.81e-09	0.113573	0.891	0.837	5.76e-05	2	1.065	COR410	SK3-type dehydrin [Musa ABB Group]
Asa4G04588.1	1.2e-155	0.44654	0.997	0.981	3.81e-151	2	1.016	Os07g0662500	uncharacterized protein A4U43_C07F17730 [Asparagus officinalis]
Asa8G02673.1	0	0.567766	1	0.993	0	2	1.007	HSP81-1	heat shock protein 81-1 isoform X2 [Asparagus officinalis]
Asa7G00783.1	0	1.01037	0.655	0.233	0	3	2.811	At1g07790	histone H2B-like [Helianthus annuus]
Asa5G03894.1	2.71e-288	0.864946	0.538	0.194	8.61e-284	3	2.773	H3C2	histone H3.v1-like [Phalaenopsis equestris]
Asa7G01788.1	1.07e-219	0.86126	0.454	0.169	3.4e-215	3	2.686	At1g07790	histone H2B-like [Helianthus annuus]
Asa5G05733.1	3.07e-291	1.00944	0.545	0.203	9.77e-287	3	2.685		histone H4 [Zea mays]
Asa6G04733.1	0	1.01943	0.712	0.271	0	3	2.627	MtrDRAFT_AC149210g4v1	histone H2A [Artemisia annua]
Asa7G01789.1	0	0.990671	0.764	0.293	0	3	2.608	At1g07790	histone H2B-like [Helianthus annuus]
Asa2G03560.1	0	0.976156	0.651	0.25	0	3	2.604	At1g07790	Histone H2B [Macleaya cordata]
Asa2G03742.1	0	1.00938	0.634	0.247	0	3	2.567	At1g07790	Histone H2B [Macleaya cordata]
Asa5G03895.1	4.65e-167	0.755288	0.381	0.149	1.48e-162	3	2.557	H3C2	histone H3.v1-like [Phalaenopsis equestris]
Asa5G03893.1	4.33e-285	0.876652	0.587	0.231	1.38e-280	3	2.541	H3C2	histone H3.v1-like [Phalaenopsis equestris]
Asa5G03700.1	1.83e-231	0.90889	0.497	0.196	5.82e-227	3	2.536	SlH4	Histone H4 [Glycine soja]
Asa2G04617.1	1.91e-170	0.743136	0.4	0.158	6.07e-166	3	2.532	MtrDRAFT_AC149210g4v1	histone H2A [Artemisia annua]
Asa2G03721.1	5.09e-174	0.802717	0.398	0.158	1.62e-169	3	2.519		histone H2A [Artemisia annua]
Asa2G04598.1	2.72e-213	0.736749	0.491	0.195	8.66e-209	3	2.518		histone H2A [Artemisia annua]
Asa5G03702.1	4.85e-189	0.806591	0.429	0.171	1.54e-184	3	2.509	SlH4	hypothetical protein F0562_007832 [Nyssa sinensis]
Asa6G03653.1	4.94e-137	0.816855	0.326	0.13	1.57e-132	3	2.508	H3-1.1	histone H3 [Zostera marina]
Asa2G01203.1	5.08e-264	0.865598	0.574	0.229	1.61e-259	3	2.507	At1g07790	Histone H2B [Macleaya cordata]
Asa1G02448.1	2.9e-174	0.758019	0.411	0.164	9.24e-170	3	2.506		H2B.2 [Lilium davidii var. unicolor]
Asa4G04513.1	3.01e-175	0.67095	0.418	0.167	9.56e-171	3	2.503	H3C2	histone H3.v1-like [Phalaenopsis equestris]
Asa2G03711.1	1.13e-257	0.889057	0.552	0.222	3.59e-253	3	2.486	At1g07790	Histone H2B [Macleaya cordata]
Asa3G01703.1	4.36e-135	0.658426	0.335	0.135	1.39e-130	3	2.481		hypothetical protein B456_013G264400, partial [Gossypium raimondii]
Asa2G03677.1	3.5e-238	0.757379	0.538	0.217	1.11e-233	3	2.479	MtrDRAFT_AC149210g4v1	histone H2A [Artemisia annua]
Asa6G07161.1	1.33e-281	0.786607	0.593	0.24	4.23e-277	3	2.471	At5g59910	hypothetical protein Saspl_053005 [Salvia splendens]
Asa5G05726.1	7.51e-218	0.840732	0.517	0.211	2.39e-213	3	2.45		histone H2A [Phoenix dactylifera]
Asa2G03745.1	9.11e-114	0.540456	0.302	0.124	2.9e-109	3	2.435		histone H2A-like [Lactuca sativa]
Asa0G01976.1	3.06e-279	0.883264	0.596	0.245	9.73e-275	3	2.433	MtrDRAFT_AC149210g4v1	histone H2A [Artemisia annua]
Asa1G01771.1	4.51e-216	0.773507	0.511	0.21	1.43e-211	3	2.433		histone H3-like centromeric protein CSE4 [Quercus lobata]
Asa7G05804.1	7.89e-183	0.817585	0.438	0.18	2.51e-178	3	2.433	At1g07790	Histone H2B [Macleaya cordata]
Asa0G05556.1	1.66e-147	0.790577	0.365	0.15	5.28e-143	3	2.433	At1g07790	Histone H2B [Macleaya cordata]
Asa0G03516.1	1.98e-135	0.73854	0.338	0.139	6.31e-131	3	2.432	At1g07790	hypothetical protein Saspl_019666 [Salvia splendens]
Asa2G03198.1	6.13e-133	0.819261	0.335	0.138	1.95e-128	3	2.428		histone H2A [Artemisia annua]
Asa5G02834.1	8.24e-266	0.854482	0.602	0.248	2.62e-261	3	2.427		40S ribosomal protein S15 [Capsicum annuum]
Asa5G03760.1	3.89e-112	0.66094	0.284	0.117	1.24e-107	3	2.427		hypothetical protein C3L33_04591, partial [Rhododendron williamsianum]
Asa7G04213.1	1.87e-307	1.03294	0.628	0.259	5.94e-303	3	2.425	SlH4	histone H4 [Zea mays]
Asa5G05704.1	2.41e-198	0.818632	0.477	0.197	7.68e-194	3	2.421	SlH4	PREDICTED: uncharacterized protein LOC104095884 [Nicotiana tomentosiformis]
Asa2G03751.1	1.6e-251	0.738151	0.576	0.238	5.08e-247	3	2.42	MtrDRAFT_AC149210g4v1	histone H2A [Artemisia annua]
Asa0G02676.1	1.49e-160	0.754749	0.403	0.168	4.73e-156	3	2.399	At1g07790	Histone H2B.1 [Zostera marina]
Asa2G03931.1	4.23e-170	0.7939	0.417	0.174	1.35e-165	3	2.397	At1g07790	Histone H2B.1 [Zostera marina]
Asa2G03691.1	1.43e-175	0.660768	0.45	0.188	4.55e-171	3	2.394		hypothetical protein B456_013G264400, partial [Gossypium raimondii]
Asa2G05043.1	3e-183	0.836358	0.445	0.186	9.54e-179	3	2.392	At5g59910	histone H2B.11-like [Cucurbita moschata]
Asa1G01241.1	5.39e-250	0.979453	0.557	0.233	1.72e-245	3	2.391		PREDICTED: uncharacterized protein LOC100244527 [Vitis vinifera]
Asa2G02204.1	4.81e-94	0.501381	0.265	0.111	1.53e-89	3	2.387		histone H1 [Elaeis guineensis]
Asa2G03510.1	2.89e-161	0.698389	0.425	0.179	9.21e-157	3	2.374		histone H2A [Artemisia annua]
Asa0G01912.1	1.78e-150	0.757177	0.386	0.163	5.67e-146	3	2.368	At1g07790	Histone H2B.1 [Zostera marina]
Asa2G00293.1	1.63e-153	0.835499	0.394	0.167	5.18e-149	3	2.359		histone H3 [Zostera marina]
Asa3G04105.1	2.08e-106	0.796328	0.28	0.119	6.6e-102	3	2.353	MLP43	uncharacterized protein LOC110423629 [Herrania umbratica]
Asa5G05725.1	1.1e-257	0.96136	0.614	0.261	3.49e-253	3	2.352	MtrDRAFT_AC149210g4v1	histone H2A [Artemisia annua]
Asa5G04088.1	1.14e-137	0.609954	0.381	0.162	3.64e-133	3	2.352	MtrDRAFT_AC149210g4v1	histone H2A [Artemisia annua]
Asa7G01855.1	6.55e-235	0.950149	0.54	0.231	2.08e-230	3	2.338		hypothetical protein F0562_007832 [Nyssa sinensis]
Asa8G05930.1	1.13e-183	0.605666	0.484	0.207	3.6e-179	3	2.338		histone H2A [Artemisia annua]
Asa0G02678.1	8.39e-191	0.765839	0.493	0.211	2.67e-186	3	2.336	At1g07790	Histone H2B.1 [Zostera marina]
Asa2G00648.1	3.15e-212	0.857774	0.518	0.222	1e-207	3	2.333	H3-1.1	hypothetical protein DM860_018097 [Cuscuta australis]
Asa3G02017.1	2.21e-105	0.737947	0.296	0.127	7.03e-101	3	2.331	HMGB7	hypothetical protein CUMW_105070 [Citrus unshiu]
Asa2G03515.1	1.06e-256	0.891063	0.612	0.263	3.38e-252	3	2.327	At5g59910	histone H2B.11-like [Cucurbita moschata]
Asa2G04460.1	6.76e-211	0.849185	0.511	0.22	2.15e-206	3	2.323		histone H4 [Zea mays]
Asa5G03698.1	6.42e-104	0.604814	0.29	0.125	2.04e-99	3	2.32	SlH4	hypothetical protein B296_00052874 [Ensete ventricosum]
Asa2G03523.1	6.42e-160	0.80697	0.431	0.186	2.04e-155	3	2.317		H2B.2 [Lilium davidii var. unicolor]
Asa6G07158.1	0	0.867601	0.687	0.297	0	3	2.313	At1g07790	Histone H2B [Macleaya cordata]
Asa2G03688.1	1.7e-101	0.581558	0.295	0.128	5.42e-97	3	2.305		hypothetical protein B456_013G264400, partial [Gossypium raimondii]
Asa2G03570.1	0	1.02384	0.772	0.335	0	3	2.304	At1g07790	Histone H2B [Macleaya cordata]
Asa1G01240.1	0	1.1267	0.653	0.284	0	3	2.299		Histone H4 [Hordeum vulgare]
Asa1G01243.1	1.63e-199	0.951417	0.492	0.214	5.19e-195	3	2.299	SlH4	hypothetical protein BRADI_1g05980v3, partial [Brachypodium distachyon]
Asa2G03716.1	3.73e-114	0.650901	0.324	0.141	1.19e-109	3	2.298	Os01g0502700	histone H2A [Artemisia annua]
Asa1G01828.1	2.84e-97	0.515697	0.285	0.124	9.05e-93	3	2.298	H3-1.1	actin-66-like isoform X1 [Abrus precatorius]
Asa0G01794.1	2.27e-108	0.615974	0.316	0.138	7.23e-104	3	2.29		histone H2A [Artemisia annua]
Asa4G01751.1	1.86e-104	0.622555	0.304	0.133	5.9e-100	3	2.286	SlH4	hypothetical protein C4D60_Mb08t21360 [Musa balbisiana]
Asa0G01779.1	0	1.04416	0.674	0.295	0	3	2.285		actin-66-like isoform X1 [Abrus precatorius]
Asa1G01765.1	0	0.906084	0.737	0.324	0	3	2.275		unnamed protein product [Triticum turgidum subsp. durum]
Asa2G06873.1	1.4e-137	0.732371	0.392	0.173	4.46e-133	3	2.266	At1g07790	Histone H2B [Macleaya cordata]
Asa7G00339.1	0	1.13147	0.686	0.303	0	3	2.264		unnamed protein product [Triticum turgidum subsp. durum]
Asa3G01296.1	1.75e-140	0.719565	0.394	0.174	5.57e-136	3	2.264		hypothetical protein B456_013G264400, partial [Gossypium raimondii]
Asa5G01322.1	2.83e-111	0.586057	0.326	0.144	8.99e-107	3	2.264		H2B.2 [Lilium davidii var. unicolor]
Asa5G03701.1	9.01e-90	0.574471	0.267	0.118	2.87e-85	3	2.263	SlH4	hypothetical protein ES288_A08G005800v1, partial [Gossypium darwinii]
Asa0G02741.1	1.09e-123	0.650149	0.355	0.157	3.48e-119	3	2.261		hypothetical protein F0562_007832 [Nyssa sinensis]
Asa5G03703.1	2.5e-272	0.928785	0.626	0.277	7.95e-268	3	2.26	SlH4	hypothetical protein F0562_007832 [Nyssa sinensis]
Asa3G00958.1	1.8e-114	0.628535	0.341	0.151	5.72e-110	3	2.258	H3-1.1	unnamed protein product [Triticum turgidum subsp. durum]
Asa1G01902.1	3.56e-135	0.658891	0.394	0.175	1.13e-130	3	2.251	H3C2	histone H3.v1-like [Phalaenopsis equestris]
Asa4G01753.1	8.57e-95	0.670307	0.279	0.124	2.73e-90	3	2.25		uncharacterized protein LOC103634138 [Zea mays]
Asa2G03686.1	2.04e-112	0.54206	0.345	0.154	6.48e-108	3	2.24		PREDICTED: uncharacterized protein LOC100244527 [Vitis vinifera]
Asa0G05405.1	2.61e-108	0.489911	0.345	0.154	8.31e-104	3	2.24		hypothetical protein E3N88_29522 [Mikania micrantha]
Asa0G03101.1	4.15e-225	0.922066	0.557	0.249	1.32e-220	3	2.237	MtrDRAFT_AC149210g4v1	histone H2A [Artemisia annua]
Asa2G03521.1	7.71e-152	0.714851	0.445	0.199	2.45e-147	3	2.236	At1g07790	Histone H2B [Macleaya cordata]
Asa1G01231.1	4.71e-205	0.920304	0.523	0.234	1.5e-200	3	2.235	SlH4	hypothetical protein CR513_62062, partial [Mucuna pruriens]
Asa3G00955.1	1.72e-78	0.418955	0.259	0.116	5.48e-74	3	2.233	H3-1.1	unnamed protein product [Triticum turgidum subsp. durum]
Asa6G04745.1	2.56e-98	0.622973	0.308	0.139	8.16e-94	3	2.216	At1g07790	Histone H2B [Macleaya cordata]
Asa5G05718.1	1.4e-278	0.829313	0.659	0.299	4.46e-274	3	2.204	At1g07790	Histone H2B [Macleaya cordata]
Asa2G03750.1	4.9e-139	0.767315	0.405	0.184	1.56e-134	3	2.201	At5g59910	histone H2B.11-like [Cucurbita moschata]
Asa2G03530.1	6.6e-137	0.727847	0.418	0.19	2.1e-132	3	2.2		H2B.2 [Lilium davidii var. unicolor]
Asa6G04629.1	9.33e-299	1.16036	0.659	0.3	2.97e-294	3	2.197	SlH4	Histone H4 [Glycine soja]
Asa3G04624.1	0	0.96866	0.756	0.345	0	3	2.191		histone H2A [Artemisia annua]
Asa6G05331.1	1.79e-210	0.889637	0.556	0.254	5.7e-206	3	2.189	SlH4	uncharacterized protein LOC103634138 [Zea mays]
Asa7G07206.1	3.17e-121	0.700733	0.371	0.17	1.01e-116	3	2.182	H3-1.1	core histone H2A/H2B/H3/H4 [Medicago truncatula]
Asa4G04846.1	5.1e-86	0.519088	0.29	0.133	1.62e-81	3	2.18		hypothetical protein F0562_007832 [Nyssa sinensis]
Asa7G04447.1	0	0.927057	0.768	0.353	0	3	2.176	OsI_028288	probable histone H2A.3 [Asparagus officinalis]
Asa3G03157.1	1.19e-147	0.752643	0.437	0.202	3.8e-143	3	2.163	AAO	hypothetical protein C4D60_Mb05t13470 [Musa balbisiana]
Asa4G01762.1	1.9e-116	0.693589	0.368	0.171	6.04e-112	3	2.152	SlH4	PREDICTED: uncharacterized protein LOC100244527 [Vitis vinifera]
Asa2G03520.1	1.15e-91	0.64897	0.299	0.139	3.66e-87	3	2.151		histone H2B.11-like [Cucurbita moschata]
Asa1G01773.1	3.56e-178	0.814621	0.518	0.241	1.13e-173	3	2.149	At5g59910	hypothetical protein Saspl_026432 [Salvia splendens]
Asa2G03717.1	1.07e-143	0.729096	0.427	0.199	3.4e-139	3	2.146	Os01g0502700	histone H2A [Tanacetum cinerariifolium]
Asa4G06497.1	0	1.14844	0.78	0.364	0	3	2.143		core histone H2A/H2B/H3/H4 [Medicago truncatula]
Asa6G05281.1	1.61e-240	0.878555	0.644	0.301	5.12e-236	3	2.14		hypothetical protein B296_00052874 [Ensete ventricosum]
Asa4G05817.1	2.22e-155	0.747013	0.478	0.224	7.07e-151	3	2.134		histone H3-like 5 [Capsella rubella]
Asa2G03714.1	2.93e-96	0.519112	0.337	0.158	9.32e-92	3	2.133	MtrDRAFT_AC149210g4v1	histone H2A [Artemisia annua]
Asa1G01244.1	0	1.10731	0.714	0.335	0	3	2.131		PREDICTED: uncharacterized protein LOC100244527 [Vitis vinifera]
Asa2G00092.1	3.76e-110	0.590126	0.36	0.169	1.19e-105	3	2.13	At1g51060	probable histone H2A.3 [Asparagus officinalis]
Asa8G05247.1	7.85e-216	0.762736	0.589	0.278	2.5e-211	3	2.119		RecName: Full=Histone H2A [Petroselinum crispum]
Asa6G03248.1	1.86e-105	0.567797	0.358	0.169	5.91e-101	3	2.118		H2B.2 [Lilium davidii var. unicolor]
Asa1G01889.1	1.19e-237	0.769577	0.66	0.313	3.77e-233	3	2.109	H3C2	histone H3.v1-like [Phalaenopsis equestris]
Asa1G01932.1	4.12e-162	0.745811	0.499	0.237	1.31e-157	3	2.105	At5g59910	PREDICTED: histone H2B-like [Fragaria vesca subsp. vesca]
Asa1G01881.1	0	0.998258	0.809	0.386	0	3	2.096	H3C2	histone H3.v1-like [Phalaenopsis equestris]
Asa2G03513.1	8.4e-221	0.846588	0.61	0.291	2.67e-216	3	2.096	MtrDRAFT_AC149210g4v1	histone H2A [Artemisia annua]
Asa3G04572.1	4.03e-90	0.606467	0.31	0.148	1.28e-85	3	2.095		histone H3 [Zostera marina]
Asa6G02490.1	7.12e-115	0.721724	0.378	0.181	2.27e-110	3	2.088	H3C2	hypothetical protein AQUCO_00900211v1, partial [Aquilegia coerulea]
Asa2G04914.1	1.17e-109	0.711477	0.36	0.173	3.71e-105	3	2.081		uncharacterized protein LOC25490772 [Medicago truncatula]
Asa2G03707.1	0	1.12264	0.832	0.4	0	3	2.08		histone H2A [Artemisia annua]
Asa6G06573.1	2.11e-187	0.752667	0.555	0.267	6.7e-183	3	2.079	At1g08880	hypothetical protein C5167_014139 [Papaver somniferum]
Asa4G01760.1	0	0.949734	0.784	0.379	0	3	2.069		Histone H4 [Hordeum vulgare]
Asa1G01673.1	9.01e-297	1.00398	0.725	0.351	2.87e-292	3	2.066		hypothetical protein ES288_D10G116700v1 [Gossypium darwinii]
Asa6G07155.1	9.09e-201	0.858662	0.586	0.286	2.89e-196	3	2.049	SlH4	hypothetical protein F0562_007832 [Nyssa sinensis]
Asa2G03933.1	4.25e-116	0.671504	0.404	0.198	1.35e-111	3	2.04		hypothetical protein B456_013G264400, partial [Gossypium raimondii]
Asa1G02967.1	1.78e-174	0.682502	0.566	0.278	5.66e-170	3	2.036	HMGIY2	high mobility group I/Y-2, partial [Hyacinthus orientalis]
Asa4G02878.1	1.27e-67	0.493004	0.254	0.125	4.04e-63	3	2.032	GDU3	protein GLUTAMINE DUMPER 3 [Quercus suber]
Asa5G02826.1	7.87e-91	0.595318	0.341	0.168	2.5e-86	3	2.03	At2g30620	40S ribosomal protein S15 [Capsicum annuum]
Asa3G04975.1	1.74e-67	0.514333	0.263	0.13	5.53e-63	3	2.023
Asa2G03590.1	2.33e-213	1.00426	0.634	0.315	7.41e-209	3	2.013		histone H2A [Artemisia annua]
Asa6G05294.1	2.38e-218	0.861394	0.674	0.341	7.56e-214	3	1.977	SlH4	hypothetical protein ES288_A08G005800v1, partial [Gossypium darwinii]
Asa5G05722.1	0	1.08858	0.743	0.376	0	3	1.976	At1g07790	Histone H2B [Macleaya cordata]
Asa1G01887.1	0	1.06387	0.861	0.438	0	3	1.966	H3C2	histone H3.v1-like [Phalaenopsis equestris]
Asa5G02822.1	6.53e-272	0.985027	0.731	0.372	2.08e-267	3	1.965	At2g30620	PREDICTED: histone H1-like isoform X1 [Nicotiana tomentosiformis]
Asa3G04635.1	0	0.918665	0.766	0.39	0	3	1.964	H2B1	histone H2B.11-like [Cucurbita maxima]
Asa5G02817.1	3.04e-74	0.536396	0.302	0.154	9.68e-70	3	1.961		PREDICTED: histone H1 [Vigna angularis]
Asa8G00461.1	3.14e-142	0.724569	0.507	0.259	1e-137	3	1.958	AP25	unknown [Populus trichocarpa]
Asa5G02818.1	1.1e-136	0.678717	0.519	0.266	3.51e-132	3	1.951		PREDICTED: histone H1 [Vigna angularis]
Asa6G05317.1	1.72e-67	0.530399	0.282	0.145	5.47e-63	3	1.945	SlH4	hypothetical protein B296_00052874 [Ensete ventricosum]
Asa3G01302.1	1.23e-112	0.671321	0.447	0.23	3.92e-108	3	1.943		hypothetical protein C4D60_Mb08t21360 [Musa balbisiana]
Asa6G02214.1	3.07e-195	0.833298	0.641	0.33	9.76e-191	3	1.942		PREDICTED: uncharacterized protein LOC100244527 [Vitis vinifera]
Asa6G05618.1	1.29e-62	0.482054	0.274	0.142	4.1e-58	3	1.93	SlH4	histone H4-like [Cynara cardunculus var. scolymus]
Asa5G04876.1	1.17e-114	0.790173	0.44	0.229	3.71e-110	3	1.921	TPRP-F1	36.4 kDa proline-rich protein [Elaeis guineensis]
Asa0G00710.1	9.91e-128	0.768161	0.469	0.246	3.15e-123	3	1.907		PREDICTED: defensin-like protein 1 [Populus euphratica]
Asa8G06246.1	3.8e-81	0.5804	0.337	0.177	1.21e-76	3	1.904	PDF2.2	unnamed protein product [Triticum turgidum subsp. durum]
Asa4G03873.1	4.88e-78	0.562504	0.337	0.177	1.55e-73	3	1.904		PREDICTED: uncharacterized protein LOC107764046 [Nicotiana tabacum]
Asa0G00377.1	1.19e-70	0.542618	0.309	0.163	3.79e-66	3	1.896		histone H2A [Artemisia annua]
Asa8G00463.1	3.16e-115	0.634121	0.472	0.252	1e-110	3	1.873	AP25	aspartyl protease AED3-like [Phoenix dactylifera]
Asa0G02682.1	1.66e-57	0.46584	0.276	0.148	5.29e-53	3	1.865	SlH4	PREDICTED: uncharacterized protein LOC100244527 [Vitis vinifera]
Asa0G05506.1	1.37e-64	0.4798	0.302	0.162	4.36e-60	3	1.864		histone H1 [Elaeis guineensis]
Asa0G02139.1	1.33e-61	0.589232	0.291	0.157	4.23e-57	3	1.854	H3C2	hypothetical protein AQUCO_00900211v1, partial [Aquilegia coerulea]
Asa2G03740.1	0	1.14773	0.86	0.466	0	3	1.845	Os01g0502700	hypothetical protein E2562_032995 [Oryza meyeriana var. granulata]
Asa5G00824.1	0	0.97582	0.873	0.474	0	3	1.842	OsI_028288	probable histone H2A.2 [Apostasia odorata]
Asa6G04271.1	1.49e-114	0.732286	0.47	0.256	4.73e-110	3	1.836	DIR1	uncharacterized protein A4U43_C02F15640 [Asparagus officinalis]
Asa0G03873.1	1.3e-92	0.529902	0.433	0.236	4.14e-88	3	1.835	HIS2A	hypothetical protein C4D60_Mb01t07800 [Musa balbisiana]
Asa2G06174.1	5.06e-106	0.746616	0.421	0.23	1.61e-101	3	1.83	RBG4	glycine-rich RNA-binding protein 4, mitochondrial [Dendrobium catenatum]
Asa6G05931.1	2.75e-91	0.672944	0.411	0.226	8.76e-87	3	1.819	OsI_36121	DNA replication licensing factor MCM2 [Elaeis guineensis]
Asa7G01764.1	2.08e-81	0.616636	0.38	0.209	6.62e-77	3	1.818	DMP3	hypothetical protein BHM03_00003024 [Ensete ventricosum]
Asa7G02712.1	2.86e-112	0.908056	0.441	0.243	9.11e-108	3	1.815	At5g48480	uncharacterized protein At5g48480 [Asparagus officinalis]
Asa4G00271.1	2.86e-70	0.413278	0.355	0.196	9.09e-66	3	1.811	PDCB2	PLASMODESMATA CALLOSE-BINDING PROTEIN 3-like [Asparagus officinalis]
Asa5G02812.1	4.73e-134	0.698706	0.587	0.325	1.5e-129	3	1.806		hypothetical protein F0562_035420 [Nyssa sinensis]
Asa0G02908.1	5.17e-62	0.596177	0.316	0.175	1.64e-57	3	1.806	MET1B	DNA (cytosine-5)-methyltransferase 1B-like [Asparagus officinalis]
Asa6G04628.1	0	1.15835	0.803	0.447	0	3	1.796	SlH4	PREDICTED: histone H4-like [Juglans regia]
Asa2G06354.1	4.45e-65	0.538598	0.32	0.179	1.42e-60	3	1.788	FRK1	fructokinase-1 [Elaeis guineensis]
Asa6G02091.1	1.64e-54	0.52777	0.279	0.156	5.2e-50	3	1.788	At4g02290	endo-1,4-beta-glucanase [Allium sativum f. pekinense]
Asa1G02811.1	5.25e-64	0.489882	0.334	0.187	1.67e-59	3	1.786		uncharacterized protein A4U43_C04F21810 [Asparagus officinalis]
Asa1G02572.1	1.15e-63	0.525345	0.335	0.189	3.65e-59	3	1.772	Os01g0868300	DNA polymerase alpha catalytic subunit [Asparagus officinalis]
Asa6G04514.1	1.15e-231	0.885488	0.778	0.443	3.66e-227	3	1.756		hypothetical protein F0562_035420 [Nyssa sinensis]
Asa8G06215.1	2.73e-44	0.398762	0.254	0.145	8.68e-40	3	1.752	FH1	formin-like protein 1, partial [Asparagus officinalis]
Asa0G02575.1	3.67e-70	0.500727	0.392	0.224	1.17e-65	3	1.75		hypothetical protein BRADI_1g05980v3, partial [Brachypodium distachyon]
Asa3G01912.1	2.26e-53	0.365278	0.301	0.172	7.19e-49	3	1.75	MAN2	mannan endo-1,4-beta-mannosidase 2-like [Asparagus officinalis]
Asa1G04587.1	2.06e-140	0.914949	0.53	0.303	6.56e-136	3	1.749	RPP1A	60S acidic ribosomal protein P1-like [Asparagus officinalis]
Asa3G04625.1	9.01e-195	0.744905	0.73	0.42	2.86e-190	3	1.738	OsI_002060	histone H2A [Hyacinthus orientalis]
Asa7G05957.1	1.61e-49	0.383932	0.281	0.162	5.13e-45	3	1.735		ubiquitin-40S ribosomal protein S27a-like [Vigna radiata var. radiata]
Asa8G03398.1	2.95e-54	0.409592	0.307	0.177	9.39e-50	3	1.734	RPL29A	60S ribosomal protein L29-1-like [Phoenix dactylifera]
Asa2G02003.1	1.65e-113	0.734183	0.492	0.285	5.23e-109	3	1.726	RPL10	hypothetical protein AQUCO_00201257v1 [Aquilegia coerulea]
Asa6G04429.1	2.17e-60	0.482319	0.344	0.2	6.89e-56	3	1.72	HDT2	histone deacetylase HDT2-like [Asparagus officinalis]
Asa5G03834.1	8.6e-57	0.522543	0.334	0.195	2.74e-52	3	1.713		PREDICTED: uncharacterized protein LOC100244527 [Vitis vinifera]
Asa2G03468.1	1.51e-44	0.354684	0.269	0.157	4.79e-40	3	1.713	At2g45070	Protein transport protein Sec61 subunit beta [Ananas comosus]
Asa4G01713.1	1.67e-41	0.411595	0.265	0.155	5.3e-37	3	1.71	AP25	aspartyl protease 25 [Elaeis guineensis]
Asa5G03654.1	1.85e-68	0.503585	0.4	0.234	5.9e-64	3	1.709	XTHB	probable xyloglucan endotransglucosylase/hydrolase protein B isoform X1 [Elaeis guineensis]
Asa7G03266.1	9.04e-44	0.588821	0.267	0.157	2.87e-39	3	1.701		uncharacterized protein LOC109844476 [Asparagus officinalis]
Asa0G01557.1	1.27e-58	0.442908	0.37	0.218	4.05e-54	3	1.697
Asa2G04477.1	5.2e-53	0.511512	0.307	0.181	1.65e-48	3	1.696		uncharacterized protein LOC109832190 [Asparagus officinalis]
Asa3G02287.1	2.71e-57	0.54248	0.33	0.195	8.63e-53	3	1.692	MCM7	DNA replication licensing factor MCM7 [Asparagus officinalis]
Asa6G02662.1	5.71e-67	0.856922	0.382	0.226	1.82e-62	3	1.69	rpoC2	DNA-directed RNA polymerase beta' chain [Allium sativum]
Asa8G04759.1	2.87e-140	0.80319	0.566	0.336	9.13e-136	3	1.685	At1g18250	PREDICTED: thaumatin-like protein [Musa acuminata subsp. malaccensis]
Asa4G01070.1	9.15e-43	0.329738	0.278	0.165	2.91e-38	3	1.685	RPS12	40S ribosomal protein S12-like [Asparagus officinalis]
Asa8G05246.1	4.05e-242	0.795427	0.799	0.475	1.29e-237	3	1.682	At5g59910	hypothetical protein Saspl_019666 [Salvia splendens]
Asa2G03963.1	1.41e-76	0.506078	0.452	0.271	4.47e-72	3	1.668	OsI_036922	probable histone H2A.3 [Asparagus officinalis]
Asa4G00942.1	1.67e-50	0.450265	0.33	0.198	5.32e-46	3	1.667	XTH9	Xyloglucan endotransglucosylase/hydrolase [Trema orientale]
Asa6G03617.1	2.56e-43	0.348664	0.29	0.175	8.13e-39	3	1.657	RPL19C	60S ribosomal protein L19-2 [Malus domestica]
Asa6G02351.1	1.77e-61	0.469505	0.411	0.249	5.64e-57	3	1.651	Os08g0427700	probable histone H2A.3 [Asparagus officinalis]
Asa5G04160.1	1.96e-60	0.480202	0.376	0.228	6.22e-56	3	1.649
Asa7G02775.1	3.18e-41	0.464079	0.285	0.173	1.01e-36	3	1.647		formin-like protein 5 [Elaeis guineensis]
Asa2G05726.1	1.89e-40	0.452264	0.28	0.17	6e-36	3	1.647		hypothetical protein C4D60_Mb08t21360 [Musa balbisiana]
Asa5G00976.1	3e-41	0.348741	0.302	0.184	9.53e-37	3	1.641		hypothetical protein FCM35_KLT01933 [Carex littledalei]
Asa4G05535.1	1.91e-38	0.402642	0.272	0.166	6.07e-34	3	1.639	DDM1	ATP-dependent DNA helicase DDM1 isoform X1 [Asparagus officinalis]
Asa8G01104.1	4.33e-55	0.412623	0.347	0.212	1.38e-50	3	1.637	RPS24A	40S ribosomal protein S24-1 [Populus trichocarpa]
Asa7G06129.1	2.97e-49	0.379637	0.346	0.212	9.44e-45	3	1.632	CCT2	T-complex protein 1 subunit beta [Asparagus officinalis]
Asa8G05934.1	7.39e-35	0.330828	0.262	0.162	2.35e-30	3	1.617	SPAC8F11.04	LOW QUALITY PROTEIN: ribosomal L1 domain-containing protein 1-like [Asparagus officinalis]
Asa0G02013.1	1.61e-59	0.475063	0.394	0.244	5.13e-55	3	1.615
Asa2G04975.1	2.94e-58	0.473826	0.429	0.266	9.37e-54	3	1.613		HMG1/2-like protein isoform X2 [Ananas comosus]
Asa4G06589.1	3.54e-54	0.578705	0.383	0.238	1.13e-49	3	1.609	rps11	ribosomal protein S11 [Allium sativum]
Asa7G07696.1	2.71e-33	0.251111	0.259	0.161	8.64e-29	3	1.609	ATL57	E3 ubiquitin-protein ligase RING1-like protein [Morus notabilis]
Asa7G07166.1	1.43e-71	0.580544	0.425	0.265	4.56e-67	3	1.604	CPN10	10 kDa chaperonin, mitochondrial-like [Asparagus officinalis]
Asa8G02354.1	7.05e-39	0.301	0.3	0.187	2.24e-34	3	1.604	TIM22-3	mitochondrial import inner membrane translocase subunit TIM22-2-like [Asparagus officinalis]
Asa8G03477.1	1.52e-52	0.42231	0.367	0.229	4.84e-48	3	1.603	OsI_18512	U1 small nuclear ribonucleoprotein A-like [Asparagus officinalis]
Asa4G03966.1	0	1.14858	0.961	0.6	0	3	1.602	OsI_019426	unnamed protein product [Brassica oleracea]
Asa4G00848.1	1.94e-59	0.480987	0.385	0.241	6.17e-55	3	1.598		ribosomal protein L17-1 [Poa secunda]
Asa8G00228.1	4.59e-38	0.374105	0.302	0.189	1.46e-33	3	1.598		PREDICTED: histone H1-like [Musa acuminata subsp. malaccensis]
Asa7G06742.1	5.44e-38	0.338974	0.298	0.187	1.73e-33	3	1.594
Asa5G01014.1	3.45e-171	0.867498	0.704	0.443	1.1e-166	3	1.589	OsI_028288	probable histone H2A.3 [Asparagus officinalis]
Asa4G01002.1	2.88e-79	0.572126	0.489	0.308	9.17e-75	3	1.588	RPL29A	60S ribosomal protein L29-1 [Ananas comosus]
Asa6G02729.1	6.42e-37	0.279527	0.311	0.196	2.04e-32	3	1.587
Asa8G03888.1	4.19e-54	0.408211	0.394	0.249	1.33e-49	3	1.582		PREDICTED: oligosaccharyltransferase complex subunit ostc-like [Musa acuminata subsp. malaccensis]
Asa7G07029.1	3.3e-33	0.353912	0.269	0.17	1.05e-28	3	1.582		selenoprotein H-like [Asparagus officinalis]
Asa6G01940.1	1.51e-45	0.430856	0.332	0.21	4.8e-41	3	1.581	SPBC83.06c	Ribosomal_L36 domain-containing protein [Cephalotus follicularis]
Asa4G01023.1	9.02e-31	0.264355	0.265	0.168	2.87e-26	3	1.577		hypothetical protein C4D60_Mb11t23310 [Musa balbisiana]
Asa7G02033.1	1.97e-38	0.335463	0.312	0.198	6.27e-34	3	1.576	At3g53190	probable pectate lyase 5 [Elaeis guineensis]
Asa8G02464.1	5.68e-29	0.247335	0.252	0.16	1.81e-24	3	1.575	GASA6	gibberellin-regulated protein 6-like [Asparagus officinalis]
Asa3G01844.1	2.11e-29	0.229698	0.263	0.168	6.71e-25	3	1.565		uncharacterized protein LOC109713765 [Ananas comosus]
Asa2G03168.1	9.35e-45	0.366283	0.355	0.227	2.98e-40	3	1.564	UBICEP52-7	hypothetical protein DKX38_018204 [Salix brachista]
Asa5G02951.1	3.67e-39	0.322352	0.333	0.213	1.17e-34	3	1.563	TOP1B	LOW QUALITY PROTEIN: DNA topoisomerase 1 alpha-like [Phoenix dactylifera]
Asa3G00118.1	2.05e-57	0.423372	0.464	0.297	6.51e-53	3	1.562	AED3	hypothetical protein C4D60_Mb08t08970 [Musa balbisiana]
Asa7G01191.1	1.75e-36	0.348515	0.3	0.192	5.56e-32	3	1.562		uncharacterized protein LOC103715301 [Phoenix dactylifera]
Asa1G01038.1	3.13e-39	0.38206	0.324	0.208	9.95e-35	3	1.558	HOX19	LOW QUALITY PROTEIN: homeobox-leucine zipper protein HAT22-like, partial [Asparagus officinalis]
Asa6G03848.1	6.02e-36	0.363672	0.31	0.199	1.92e-31	3	1.558		hypothetical protein CUMW_006660 [Citrus unshiu]
Asa2G04311.1	9.78e-40	0.325329	0.333	0.214	3.11e-35	3	1.556	At4g28440	uncharacterized protein At4g28440-like [Asparagus officinalis]
Asa7G04198.1	7.93e-63	0.488438	0.449	0.289	2.52e-58	3	1.554	RPL12C	60S ribosomal protein L12 [Dendrobium catenatum]
Asa0G02501.1	1.24e-110	0.669191	0.612	0.394	3.93e-106	3	1.553	RPP2B	hypothetical protein M569_00658, partial [Genlisea aurea]
Asa1G04876.1	2.01e-32	0.301999	0.285	0.184	6.39e-28	3	1.549	Os01g0513800	ribosome production factor 2 homolog [Elaeis guineensis]
Asa0G05438.1	2.88e-31	0.311684	0.285	0.184	9.17e-27	3	1.549	HVA22	protein HVA22-like [Asparagus officinalis]
Asa3G02568.1	1.02e-27	0.255641	0.251	0.162	3.26e-23	3	1.549	Y14	PREDICTED: RNA-binding protein 8A [Musa acuminata subsp. malaccensis]
Asa6G02796.1	2.93e-69	0.484991	0.48	0.31	9.33e-65	3	1.548	RPL18AB	unnamed protein product [Microthlaspi erraticum]
Asa7G06918.1	7.47e-67	0.488463	0.483	0.312	2.38e-62	3	1.548	DPB4	DNA polymerase epsilon subunit 3 [Camellia sinensis]
Asa3G04946.1	1.65e-38	0.309103	0.322	0.208	5.25e-34	3	1.548	RPS11	40S ribosomal protein S11 [Oryza sativa Japonica Group]
Asa6G00054.1	7.69e-66	0.498766	0.458	0.296	2.45e-61	3	1.547		60S ribosomal protein L13-1-like isoform X1 [Asparagus officinalis]
Asa5G03059.1	2.03e-30	0.269659	0.292	0.189	6.45e-26	3	1.545	ERF1A	EREBP-like factor [Salvia splendens]
Asa7G03464.1	1.1e-39	0.320227	0.366	0.237	3.49e-35	3	1.544	THT2	PREDICTED: agmatine coumaroyltransferase-2-like [Nelumbo nucifera]
Asa8G02311.1	1e-68	0.494479	0.513	0.333	3.19e-64	3	1.541	PHI-1	protein EXORDIUM-like 1 [Elaeis guineensis]
Asa4G04667.1	6.21e-40	0.341687	0.353	0.229	1.98e-35	3	1.541		uncharacterized protein LOC110601660 [Manihot esculenta]
Asa8G02947.1	1.55e-56	0.462105	0.425	0.276	4.92e-52	3	1.54	RPL27C	60S ribosomal protein L27-3 [Asparagus officinalis]
Asa0G00256.1	8.88e-121	0.616074	0.722	0.469	2.82e-116	3	1.539		PREDICTED: histone H1-like [Musa acuminata subsp. malaccensis]
Asa2G01903.1	2.28e-129	0.782666	0.63	0.41	7.26e-125	3	1.537	RPL23A	60S ribosomal protein L23 [Asparagus officinalis]
Asa6G04933.1	7.49e-103	0.70059	0.556	0.362	2.38e-98	3	1.536	At3g03920	PREDICTED: putative H/ACA ribonucleoprotein complex subunit 1-like protein 1 [Tarenaya hassleriana]
Asa3G01594.1	7.86e-83	0.562454	0.582	0.379	2.5e-78	3	1.536	GSVIVT00037159001	peroxidase [Trachycarpus fortunei]
Asa4G00797.1	1.02e-57	0.43414	0.47	0.306	3.26e-53	3	1.536		uncharacterized protein LOC110104981 [Dendrobium catenatum]
Asa5G05381.1	5.36e-33	0.255448	0.298	0.194	1.71e-28	3	1.536	CKS1	cyclin-dependent kinases regulatory subunit 1 [Dendrobium catenatum]
Asa5G05636.1	1.92e-31	0.289623	0.291	0.19	6.1e-27	3	1.532	CCT4	T-complex protein 1 subunit delta [Phoenix dactylifera]
Asa0G01884.1	7.2e-33	0.396644	0.294	0.192	2.29e-28	3	1.531		cysteine-sulphoxide lyase [Allium cepa]
Asa1G04572.1	1.85e-29	0.352166	0.274	0.179	5.89e-25	3	1.531	PLP7	patatin-like protein 3 [Elaeis guineensis]
Asa8G03193.1	2.77e-57	0.478507	0.445	0.291	8.81e-53	3	1.529	Os02g0194200	unnamed protein product [Triticum turgidum subsp. durum]
Asa6G01458.1	3.44e-29	0.222048	0.289	0.189	1.09e-24	3	1.529	GAMMACAL2	gamma carbonic anhydrase-like 2, mitochondrial [Ricinus communis]
Asa2G01929.1	1.1e-33	0.241112	0.327	0.214	3.51e-29	3	1.528	CPN20	20 kDa chaperonin, chloroplastic-like [Asparagus officinalis]
Asa4G01687.1	1.57e-36	0.370374	0.34	0.223	4.99e-32	3	1.525	ER1	LOW QUALITY PROTEIN: LRR receptor-like serine/threonine-protein kinase ERECTA [Asparagus officinalis]
Asa5G05315.1	7.33e-32	0.254893	0.302	0.198	2.33e-27	3	1.525		uncharacterized protein LOC109830183 [Asparagus officinalis]
Asa7G04958.1	6.39e-28	0.310314	0.27	0.177	2.03e-23	3	1.525	CRPK1	cold-responsive protein kinase 1 [Elaeis guineensis]
Asa8G06263.1	2.66e-103	0.731599	0.586	0.385	8.48e-99	3	1.522	TIP2-3	putative aquaporin TIP2-1 [Carex littledalei]
Asa7G02102.1	2.69e-36	0.33799	0.341	0.224	8.55e-32	3	1.522	RPL6	60S ribosomal protein L6-like [Prosopis alba]
Asa6G01450.1	3.91e-47	0.396843	0.415	0.273	1.24e-42	3	1.52		60S ribosomal protein L17-2 [Durio zibethinus]
Asa4G05285.1	6.66e-28	0.256928	0.269	0.177	2.12e-23	3	1.52	UBA1C	UBP1-associated proteins 1C [Asparagus officinalis]
Asa5G01540.1	2.63e-26	0.251246	0.26	0.171	8.37e-22	3	1.52		uncharacterized protein LOC103712406 [Phoenix dactylifera]
Asa4G05915.1	1.01e-25	0.180438	0.282	0.186	3.22e-21	3	1.516		hypothetical protein E3N88_23262 [Mikania micrantha]
Asa5G00097.1	3.94e-27	0.209259	0.271	0.179	1.25e-22	3	1.514	At3g03070	hypothetical protein EZV62_024583 [Acer yangbiense]
Asa5G05816.1	5.01e-58	0.432625	0.488	0.323	1.59e-53	3	1.511	CCT5	T-complex protein 1 subunit epsilon [Asparagus officinalis]
Asa0G03894.1	3.19e-66	0.530313	0.509	0.337	1.01e-61	3	1.51	nop56	nucleolar protein 56-like [Asparagus officinalis]
Asa5G02119.1	7.19e-30	0.298519	0.308	0.204	2.29e-25	3	1.51	SAT4	serine acetyltransferase 1, chloroplastic [Elaeis guineensis]
Asa2G06908.1	3.27e-25	0.233781	0.261	0.173	1.04e-20	3	1.509	PHL7	myb family transcription factor PHL7-like isoform X1 [Phoenix dactylifera]
Asa8G03415.1	3.95e-68	0.494891	0.524	0.348	1.26e-63	3	1.506
Asa6G05380.1	3.23e-40	0.329662	0.371	0.247	1.03e-35	3	1.502	RPS11	40S ribosomal protein S11 [Ananas comosus]
Asa4G00688.1	9.93e-23	0.19645	0.255	0.17	3.16e-18	3	1.5	PHT1	putrescine hydroxycinnamoyltransferase 1-like [Phoenix dactylifera]
Asa1G01111.1	1.02e-30	0.287115	0.316	0.211	3.26e-26	3	1.498	CCT6A	T-complex protein 1 subunit zeta 1 [Asparagus officinalis]
Asa8G05166.1	3.08e-24	0.293374	0.251	0.168	9.8e-20	3	1.494		uncharacterized protein LOC103715055 [Phoenix dactylifera]
Asa3G01548.1	7.84e-73	0.545582	0.551	0.369	2.49e-68	3	1.493	nop56	nucleolar protein 56-like [Asparagus officinalis]
Asa3G04022.1	2.19e-25	0.360317	0.258	0.173	6.96e-21	3	1.491
Asa6G04401.1	1.57e-37	0.291328	0.393	0.264	5.01e-33	3	1.489		PREDICTED: coiled-coil domain-containing protein 86-like [Ipomoea nil]
Asa6G02616.1	1.36e-59	0.435786	0.495	0.333	4.34e-55	3	1.486	RPL32A	hypothetical protein EJB05_43636, partial [Eragrostis curvula]
Asa6G02412.1	2.28e-38	0.3391	0.376	0.253	7.26e-34	3	1.486	SCL30A	serine/arginine-rich SC35-like splicing factor SCL33 [Asparagus officinalis]
Asa7G00822.1	1.01e-25	0.252187	0.275	0.185	3.21e-21	3	1.486	FAD2	delta(12)-fatty-acid desaturase FAD2-like [Asparagus officinalis]
Asa4G01593.1	1.5e-143	0.831945	0.671	0.452	4.77e-139	3	1.485	RPS20A	40S ribosomal protein S20-2 [Elaeis guineensis]
Asa5G00225.1	8.04e-78	0.535525	0.564	0.38	2.56e-73	3	1.484	RPL10	hypothetical protein AQUCO_00201257v1 [Aquilegia coerulea]
Asa8G02575.1	1.87e-30	0.317433	0.316	0.213	5.96e-26	3	1.484	Os06g0701100	translation initiation factor 4A family protein [Populus alba]
Asa2G01605.1	1.37e-29	0.217378	0.328	0.221	4.37e-25	3	1.484		glycine-rich cell wall structural protein 2 isoform X1 [Populus trichocarpa]
Asa1G02596.1	2.01e-33	0.297264	0.359	0.242	6.38e-29	3	1.483	ERF1A	ethylene-responsive transcription factor 2-like [Dendrobium catenatum]
Asa6G03038.1	6.23e-67	0.472948	0.54	0.365	1.98e-62	3	1.479	RPL9B	60S ribosomal protein L9-like [Asparagus officinalis]
Asa7G00606.1	1.68e-146	0.732489	0.727	0.492	5.35e-142	3	1.478	RPL8	hypothetical protein AQUCO_00500391v1 [Aquilegia coerulea]
Asa7G02136.1	1.85e-59	0.459815	0.498	0.337	5.89e-55	3	1.478	RPS15	40S ribosomal protein S15-like isoform X1 [Asparagus officinalis]
Asa7G05876.1	1.42e-53	0.441673	0.458	0.31	4.51e-49	3	1.477	RPL19A	60S ribosomal protein L19-3 [Amborella trichopoda]
Asa3G02334.1	2.12e-47	0.40188	0.446	0.302	6.73e-43	3	1.477	GSVIVT00034021001	40S ribosomal protein Sa-2-like isoform X1 [Ananas comosus]
Asa6G02580.1	7.9e-83	0.549888	0.583	0.395	2.51e-78	3	1.476	RPS2B	40S ribosomal protein S2-2 [Morella rubra]
Asa7G07052.1	3.65e-26	0.18549	0.307	0.208	1.16e-21	3	1.476	LLG1	GPI-anchored protein LLG1-like [Asparagus officinalis]
Asa8G04962.1	1.88e-49	0.427815	0.447	0.303	5.99e-45	3	1.475		eukaryotic translation initiation factor 5A-2 [Vigna unguiculata]
Asa1G03697.1	5.46e-50	0.491283	0.447	0.304	1.74e-45	3	1.47	ACP1	acyl carrier protein 1, chloroplastic-like [Asparagus officinalis]
Asa6G00564.1	1.19e-21	0.190199	0.257	0.175	3.79e-17	3	1.469	At5g41620	uncharacterized protein At5g41620-like isoform X1 [Phoenix dactylifera]
Asa1G00110.1	2.62e-26	0.258194	0.298	0.203	8.32e-22	3	1.468	At3g22480	uncharacterized protein A4U43_C04F16920 [Asparagus officinalis]
Asa3G04913.1	5.72e-26	0.261242	0.326	0.222	1.82e-21	3	1.468		non-specific lipid-transfer protein 1-like [Ananas comosus]
Asa4G05012.1	8.04e-22	0.190944	0.254	0.173	2.56e-17	3	1.468	PEP	RNA-binding KH domain-containing protein PEPPER-like, partial [Asparagus officinalis]
Asa4G04902.1	5.85e-35	0.296084	0.377	0.257	1.86e-30	3	1.467	RPS29A	40S ribosomal protein S29 [Rhodamnia argentea]
Asa7G06821.1	2.94e-99	0.575836	0.67	0.457	9.35e-95	3	1.466	FIB2	mediator of RNA polymerase II transcription subunit 36a-like [Asparagus officinalis]
Asa2G02817.1	1.89e-24	0.222556	0.277	0.189	6.02e-20	3	1.466	RPL7A	60S ribosomal protein L7-1-like [Asparagus officinalis]
Asa4G05973.1	1.55e-47	0.434095	0.441	0.301	4.93e-43	3	1.465	RPL4A	60S ribosomal protein L4 [Phoenix dactylifera]
Asa4G03049.1	1.92e-45	0.431888	0.415	0.284	6.11e-41	3	1.461	FDX3	hypothetical protein E2562_014051 [Oryza meyeriana var. granulata]
Asa3G03680.1	3.63e-45	0.341044	0.495	0.339	1.16e-40	3	1.46	bglC	uncharacterized protein A4U43_C05F16790 [Asparagus officinalis]
Asa1G01288.1	1.01e-40	0.312073	0.441	0.302	3.22e-36	3	1.46	RPS18A	Ribosomal protein S13 [Artemisia annua]
Asa2G04899.1	1.67e-72	0.536238	0.577	0.396	5.3e-68	3	1.457
Asa5G05432.1	2.11e-26	0.218977	0.316	0.217	6.73e-22	3	1.456	FDX3	Ferredoxin-3 like [Actinidia chinensis var. chinensis]
Asa1G02095.1	1.63e-20	0.156998	0.262	0.18	5.2e-16	3	1.456	RPL38A	60S ribosomal protein L38 [Dichanthelium oligosanthes]
Asa7G03370.1	2.07e-43	0.390583	0.435	0.299	6.58e-39	3	1.455	RPL7A-1	60S ribosomal protein L7a-1-like [Asparagus officinalis]
Asa4G04015.1	2.43e-34	0.357789	0.384	0.264	7.72e-30	3	1.455	Os04g0620700	nucleolin 1-like [Asparagus officinalis]
Asa5G04769.1	6.37e-58	0.515194	0.493	0.339	2.02e-53	3	1.454	RPL31	60S ribosomal protein L31 [Asparagus officinalis]
Asa7G02612.1	7.69e-50	0.396606	0.494	0.34	2.44e-45	3	1.453		PREDICTED: 40S ribosomal protein SA-like [Oryza brachyantha]
Asa8G02623.1	1.36e-38	0.357511	0.395	0.272	4.33e-34	3	1.452	sme1	hypothetical protein EJB05_54775 [Eragrostis curvula]
Asa2G03451.1	1.09e-20	0.260709	0.251	0.173	3.47e-16	3	1.451		momilactone A synthase-like isoform X2 [Asparagus officinalis]
Asa8G05257.1	8.29e-237	1.1012	0.793	0.548	2.64e-232	3	1.447		Osmotin-like protein [Vitis vinifera]
Asa5G02898.1	2.22e-23	0.229226	0.288	0.199	7.06e-19	3	1.447	PIN1	peptidyl-prolyl cis-trans isomerase Pin1 [Asparagus officinalis]
Asa7G00679.1	9.96e-94	0.58317	0.656	0.454	3.17e-89	3	1.445		hypothetical protein LSAT_3X37341 [Lactuca sativa]
Asa7G03159.1	5.71e-22	0.179954	0.283	0.196	1.82e-17	3	1.444	PAD1	PREDICTED: proteasome subunit alpha type-7 [Nicotiana sylvestris]
Asa8G01260.1	4.18e-43	0.514399	0.464	0.322	1.33e-38	3	1.441	clpP	uncharacterized protein LOC110011376 [Sesamum indicum]
Asa5G05447.1	9.76e-35	0.307809	0.389	0.27	3.1e-30	3	1.441	RPL30	60S ribosomal protein L30 [Asparagus officinalis]
Asa7G00410.1	3.26e-29	0.257711	0.347	0.241	1.04e-24	3	1.44	BTF3	uncharacterized protein A4U43_C04F4690 [Asparagus officinalis]
Asa6G02030.1	8.27e-52	0.412363	0.531	0.369	2.63e-47	3	1.439	NOP5-1	probable nucleolar protein 5-2 [Asparagus officinalis]
Asa4G06002.1	1.55e-35	0.334387	0.39	0.271	4.93e-31	3	1.439	PBC1	PREDICTED: proteasome subunit beta type-3 [Musa acuminata subsp. malaccensis]
Asa3G04741.1	1.53e-49	0.399615	0.489	0.34	4.87e-45	3	1.438	At2g45070	Protein transport protein Sec61 subunit beta [Ananas comosus]
Asa3G04161.1	1.74e-121	0.763259	0.668	0.465	5.53e-117	3	1.437	RPS30A	Ribosomal protein S30 [Cucumis melo var. makuwa]
Asa7G06992.1	2.14e-82	0.541586	0.62	0.432	6.81e-78	3	1.435	RPL37C	60S ribosomal protein L37-3 [Mucuna pruriens]
Asa7G01375.1	3.06e-38	0.328021	0.422	0.294	9.75e-34	3	1.435		PREDICTED: GTP-binding nuclear protein Ran/TC4 [Ipomoea nil]
Asa4G06282.1	7.23e-31	0.312483	0.36	0.251	2.3e-26	3	1.434	RZ1A	glycine-rich RNA-binding protein RZ1A-like [Asparagus officinalis]
Asa0G01482.1	9.69e-20	0.195222	0.255	0.178	3.08e-15	3	1.433	HMGIY2	histone H1oo-like [Asparagus officinalis]
Asa4G03098.1	1.25e-37	0.304698	0.439	0.307	3.99e-33	3	1.43	BTF3	uncharacterized protein A4U43_C04F4690 [Asparagus officinalis]
Asa7G05157.1	1.75e-24	0.223276	0.31	0.217	5.58e-20	3	1.429	TIF3K1	eukaryotic translation initiation factor 3 subunit K [Asparagus officinalis]
Asa5G04413.1	4.9e-20	0.188687	0.263	0.184	1.56e-15	3	1.429	NFYC6	PREDICTED: nuclear transcription factor Y subunit C-6-like [Musa acuminata subsp. malaccensis]
Asa5G06026.1	2.98e-168	0.711055	0.801	0.561	9.47e-164	3	1.428	Os08g0130500	60S acidic ribosomal protein P0 [Asparagus officinalis]
Asa7G02741.1	6.1e-21	0.190228	0.294	0.206	1.94e-16	3	1.427
Asa8G04677.1	1.75e-15	0.0582189	0.251	0.176	5.57e-11	3	1.426	CNGC4	cyclic nucleotide-gated ion channel 4-like [Phalaenopsis equestris]
Asa3G01245.1	6.18e-34	0.306689	0.422	0.297	1.97e-29	3	1.421	tif35	eukaryotic translation initiation factor 3 subunit G-B-like [Asparagus officinalis]
Asa7G05497.1	2.83e-24	0.246137	0.322	0.227	8.99e-20	3	1.419	CCT3	T-complex protein 1 subunit gamma [Asparagus officinalis]
Asa1G02885.1	1.99e-18	0.0404653	0.308	0.217	6.33e-14	3	1.419	CML18	probable calcium-binding protein CML18 [Phalaenopsis equestris]
Asa7G01896.1	2.33e-55	0.476659	0.55	0.388	7.4e-51	3	1.418		unnamed protein product, partial [Vitis vinifera]
Asa7G03324.1	6.07e-32	0.278193	0.39	0.275	1.93e-27	3	1.418	RPL19A	60S ribosomal protein L19-3 [Amborella trichopoda]
Asa4G02921.1	6.68e-31	0.300013	0.408	0.288	2.12e-26	3	1.417	TLP1	hypothetical protein GOBAR_DD16830 [Gossypium barbadense]
Asa5G01721.1	3.36e-25	0.219586	0.357	0.252	1.07e-20	3	1.417	PER31	peroxidase 31 [Phoenix dactylifera]
Asa6G06411.1	3.67e-56	0.473275	0.562	0.397	1.17e-51	3	1.416	CRG1	putative methyltransferase DDB_G0268948 [Elaeis guineensis]
Asa4G04729.1	1.35e-39	0.359259	0.456	0.322	4.31e-35	3	1.416	RPL4A	60S ribosomal protein L4 [Phoenix dactylifera]
Asa0G00661.1	9.45e-37	0.521039	0.422	0.298	3.01e-32	3	1.416	ATPA	Atp1 [Allium cepa]
Asa7G05226.1	2.73e-92	0.628702	0.627	0.443	8.69e-88	3	1.415		ribosomal protein L17-1 [Poa secunda]
Asa4G05095.1	2.75e-57	0.454481	0.542	0.383	8.74e-53	3	1.415	RPL23A	60S ribosomal protein L23A-like [Asparagus officinalis]
Asa4G05585.1	8.03e-52	0.420609	0.552	0.39	2.55e-47	3	1.415	CBF5	LOW QUALITY PROTEIN: H/ACA ribonucleoprotein complex subunit 4-like [Asparagus officinalis]
Asa4G04404.1	3.1e-29	0.288021	0.382	0.27	9.85e-25	3	1.415	BZIP53	uncharacterized protein LOC109847028 [Asparagus officinalis]
Asa7G03978.1	1.63e-19	0.154716	0.276	0.195	5.19e-15	3	1.415		uncharacterized protein LOC109820142 [Asparagus officinalis]
Asa5G04565.1	9.03e-28	0.28943	0.37	0.262	2.87e-23	3	1.412		PREDICTED: uncharacterized protein LOC103975117 [Musa acuminata subsp. malaccensis]
Asa6G03827.1	1.99e-18	0.181926	0.271	0.192	6.32e-14	3	1.411	SPBC9B6.07	LOW QUALITY PROTEIN: ribosomal RNA processing protein 1 homolog [Asparagus officinalis]
Asa7G07507.1	1.15e-109	0.596093	0.733	0.52	3.65e-105	3	1.41	Os03g0162200	histone H2A variant 1-like [Papaver somniferum]
Asa1G00874.1	5.16e-25	0.200377	0.354	0.251	1.64e-20	3	1.41	LBD38	hypothetical protein CDL12_26524 [Handroanthus impetiginosus]
Asa6G04625.1	1.12e-23	0.23949	0.334	0.237	3.56e-19	3	1.409	RPN11	26S proteasome non-ATPase regulatory subunit 14 homolog [Morus notabilis]
Asa5G02953.1	2.74e-108	0.678658	0.675	0.48	8.72e-104	3	1.406	RPL31	60S ribosomal protein L31-like [Asparagus officinalis]
Asa0G05127.1	6.82e-42	0.340943	0.545	0.388	2.17e-37	3	1.405	GLC1	glucan endo-1,3-beta-glucosidase [Phoenix dactylifera]
Asa0G05141.1	1.56e-24	0.22652	0.358	0.255	4.96e-20	3	1.404	SAHH	hypothetical protein AQUCO_03400073v1 [Aquilegia coerulea]
Asa7G04902.1	3.13e-21	0.216903	0.31	0.221	9.96e-17	3	1.403	FLA10	Fasciclin-like arabinogalactan protein 8 [Apostasia shenzhenica]
Asa1G00621.1	2.11e-103	0.680131	0.683	0.487	6.71e-99	3	1.402	TIP2-3	putative aquaporin TIP2-1 [Carex littledalei]
Asa4G01237.1	3.92e-28	0.382137	0.37	0.264	1.25e-23	3	1.402	Os01g0367900	ISWI chromatin-remodeling complex ATPase CHR11 [Glycine max]
Asa4G00328.1	3.66e-19	0.0366415	0.322	0.23	1.16e-14	3	1.4		alpha tubulin 1 [Carex littledalei]
Asa3G01496.1	7.58e-20	0.169206	0.288	0.206	2.41e-15	3	1.398	At3g06310	NADH dehydrogenase ubiquinone 1 alpha subcomplex subunit 8-B-like protein [Cinnamomum micranthum f. kanehirae]
Asa2G03043.1	2.41e-20	0.196691	0.306	0.219	7.68e-16	3	1.397	LSM3A	hypothetical protein [Colocasia esculenta]
Asa5G01037.1	2.97e-20	0.214096	0.324	0.232	9.45e-16	3	1.397	WRKY76	LOW QUALITY PROTEIN: WRKY transcription factor WRKY71-like [Asparagus officinalis]
Asa8G00292.1	5.19e-50	0.467446	0.529	0.379	1.65e-45	3	1.396	GASA6	gibberellin-regulated protein 6-like [Asparagus officinalis]
Asa4G04960.1	3.8e-25	0.228178	0.391	0.28	1.21e-20	3	1.396	At5g15350	lamin-like protein [Asparagus officinalis]
Asa7G04459.1	1.57e-21	0.151077	0.335	0.24	5e-17	3	1.396	QCR9	hypothetical protein DKX38_006535 [Salix brachista]
Asa2G03679.1	8.83e-21	0.173232	0.335	0.24	2.81e-16	3	1.396	mpp10	hypothetical protein AXF42_Ash000111 [Apostasia shenzhenica]
Asa3G04583.1	4.07e-32	0.330342	0.435	0.312	1.3e-27	3	1.394	AS1	Transcription factor AS1 [Apostasia shenzhenica]
Asa0G03728.1	2.59e-130	0.928117	0.684	0.491	8.23e-126	3	1.393	RPP3A	60S acidic ribosomal protein P3-like [Helianthus annuus]
Asa2G03442.1	1.6e-102	0.671327	0.641	0.46	5.09e-98	3	1.393	APX1	L-ascorbate peroxidase 2, cytosolic [Asparagus officinalis]
Asa4G02178.1	5.15e-16	0.120736	0.273	0.196	1.64e-11	3	1.393		early nodulin-20-like [Cannabis sativa]
Asa5G00351.1	2.04e-43	0.397135	0.505	0.363	6.5e-39	3	1.391	RPL9B	60S ribosomal protein L9-like [Asparagus officinalis]
Asa6G07053.1	5.7e-22	0.231225	0.324	0.233	1.81e-17	3	1.391	FLXL3	hypothetical protein AQUCO_02000486v1 [Aquilegia coerulea]
Asa7G06086.1	6.44e-26	0.155289	0.491	0.354	2.05e-21	3	1.387	CAMBP25	calmodulin-binding protein 25-like [Phalaenopsis equestris]
Asa8G00618.1	1.62e-17	0.129744	0.291	0.21	5.14e-13	3	1.386	At5g01610	uncharacterized protein LOC109850469 [Asparagus officinalis]
Asa0G02556.1	3.4e-17	0.180704	0.278	0.201	1.08e-12	3	1.383		keratinocyte-associated protein 2 [Asparagus officinalis]
Asa3G04845.1	2.07e-16	0.134323	0.267	0.193	6.58e-12	3	1.383	PILS5	PREDICTED: OPA3-like protein [Vitis vinifera]
Asa3G03732.1	1.31e-98	0.70862	0.637	0.461	4.17e-94	3	1.382	RPL27C	60S ribosomal protein L27-3 [Asparagus officinalis]
Asa5G04866.1	1.48e-39	0.343014	0.532	0.385	4.7e-35	3	1.382	PAB8	uncharacterized protein A4U43_C05F32590 [Asparagus officinalis]
Asa7G05755.1	2.16e-21	0.209881	0.329	0.238	6.87e-17	3	1.382	PUB8	U-box domain-containing protein 8 [Elaeis guineensis]
Asa5G01431.1	5.94e-17	0.106919	0.301	0.218	1.89e-12	3	1.381		PREDICTED: uncharacterized protein LOC103971280 [Musa acuminata subsp. malaccensis]
Asa5G04453.1	4.46e-28	0.26383	0.405	0.294	1.42e-23	3	1.378	RPL7B	PREDICTED: 60S ribosomal protein L7-2-like [Musa acuminata subsp. malaccensis]
Asa7G04625.1	3.25e-58	0.45682	0.588	0.427	1.04e-53	3	1.377	UBICEP52-7	hypothetical protein DKX38_018204 [Salix brachista]
Asa2G03301.1	3.18e-19	0.212558	0.307	0.223	1.01e-14	3	1.377	ACP1	acyl carrier protein 1, chloroplastic-like [Asparagus officinalis]
Asa3G02134.1	4.76e-81	0.536177	0.702	0.51	1.51e-76	3	1.376	RggA	RGG repeats nuclear RNA binding protein A-like [Quercus suber]
Asa4G02927.1	2.4e-36	0.313456	0.487	0.354	7.63e-32	3	1.376	RZ1A	glycine-rich RNA-binding protein RZ1A-like [Asparagus officinalis]
Asa7G02537.1	2.12e-19	0.150522	0.351	0.255	6.73e-15	3	1.376		suppressor protein SRP40 [Asparagus officinalis]
Asa6G05104.1	2.96e-18	0.191454	0.293	0.213	9.41e-14	3	1.376	COX5B-1	uncharacterized protein A4U43_C03F30400 [Asparagus officinalis]
Asa6G04053.1	1.04e-25	0.239366	0.407	0.296	3.3e-21	3	1.375
Asa8G03881.1	3.33e-37	0.35022	0.507	0.369	1.06e-32	3	1.374	BHLH168	uncharacterized protein LOC109828999 [Asparagus officinalis]
Asa8G02893.1	3.36e-17	0.163741	0.294	0.214	1.07e-12	3	1.374	NFD2	Ribonuclease III domain [Macleaya cordata]
Asa6G03467.1	2.79e-23	0.255429	0.35	0.255	8.86e-19	3	1.373	LSM2	sm-like protein LSM2 isoform X1 [Elaeis guineensis]
Asa4G06612.1	6.81e-140	0.727706	0.736	0.537	2.17e-135	3	1.371	RPS16	hypothetical protein E3N88_18303 [Mikania micrantha]
Asa5G03681.1	5.4e-16	0.211666	0.255	0.186	1.72e-11	3	1.371	At5g48480	glyoxalase/Bleomycin resistance protein/Dihydroxybiphenyl dioxygenase [Artemisia annua]
Asa8G03041.1	1.83e-15	0.104426	0.277	0.202	5.81e-11	3	1.371	UBC28	ubiquitin-conjugating enzyme E2 28 [Asparagus officinalis]
Asa1G04386.1	1.51e-20	0.217714	0.326	0.238	4.81e-16	3	1.37	RPL34B	uncharacterized protein A4U43_C03F16920 [Asparagus officinalis]
Asa5G03442.1	3.17e-17	0.053386	0.374	0.273	1.01e-12	3	1.37	ERF110	hypothetical protein [Colocasia esculenta]
Asa5G02500.1	5.06e-17	0.164129	0.289	0.211	1.61e-12	3	1.37	TIF3H1	uncharacterized protein A4U43_C02F3980 [Asparagus officinalis]
Asa1G01835.1	9.75e-39	0.348389	0.519	0.379	3.1e-34	3	1.369	CSP2	hypothetical protein C5167_037828 [Papaver somniferum]
Asa0G04432.1	1.13e-73	0.523669	0.632	0.462	3.59e-69	3	1.368	RPL24	PREDICTED: 60S ribosomal protein L24-like [Musa acuminata subsp. malaccensis]
Asa0G02010.1	1.84e-72	0.501515	0.639	0.467	5.85e-68	3	1.368	RPS2B	40S ribosomal protein S2-2 [Morella rubra]
Asa5G05312.1	4.84e-21	0.171599	0.364	0.266	1.54e-16	3	1.368		hypothetical protein AXF42_Ash002838 [Apostasia shenzhenica]
Asa5G05940.1	1.02e-15	0.161137	0.264	0.193	3.24e-11	3	1.368	KAB1	probable voltage-gated potassium channel subunit beta [Amborella trichopoda]
Asa7G02733.1	1.47e-48	0.444062	0.575	0.421	4.66e-44	3	1.366		uncharacterized protein LOC115990372 [Quercus lobata]
Asa6G04675.1	5.63e-22	0.195429	0.381	0.279	1.79e-17	3	1.366	Os02g0220500	translation elongation factor 1-gamma [Albuca bracteata]
Asa0G03084.1	3.54e-18	0.175567	0.325	0.238	1.13e-13	3	1.366	DDB1	DNA damage-binding protein 1a [Asparagus officinalis]
Asa1G04856.1	3.53e-84	0.613151	0.625	0.458	1.12e-79	3	1.365	NTF2B	nuclear transport factor 2 [Carica papaya]
Asa3G04026.1	1.1e-16	0.185787	0.285	0.209	3.5e-12	3	1.364
Asa6G06233.1	9.43e-16	0.181395	0.27	0.198	3e-11	3	1.364	CIPK12	uncharacterized protein A4U43_C05F18660 [Asparagus officinalis]
[truncated: 6,803 more rows]

## Sheet: Data 2
Data 2 The histone-encoding genes with high expression in cells of C3 and C7
C3		C7
Asa5G02834.1		Asa2G00648.1
Asa5G02822.1		Asa5G02822.1
Asa6G04514.1		Asa6G04514.1
Asa5G05725.1		Asa0G01976.1
Asa0G01976.1		Asa0G03101.1
Asa0G03101.1		Asa3G04625.1
Asa2G03590.1		Asa2G03590.1
Asa2G03513.1		Asa2G03513.1
Asa8G05247.1		Asa8G05247.1
Asa2G03740.1		Asa0G02676.1
Asa6G04733.1		Asa0G02678.1
Asa2G03677.1		Asa2G01203.1
Asa2G03198.1		Asa2G03521.1
Asa2G03707.1		Asa2G03711.1
Asa2G03721.1		Asa2G03742.1
Asa3G04624.1		Asa2G03931.1
Asa7G04447.1		Asa5G05718.1
Asa7G00783.1		Asa5G05722.1
Asa7G01788.1		Asa6G07158.1
Asa7G01789.1		Asa7G00783.1
Asa0G01912.1		Asa7G01788.1
Asa0G02676.1		Asa7G01789.1
Asa0G02678.1		Asa7G05804.1
Asa2G03931.1		Asa1G01773.1
Asa6G07158.1		Asa2G03515.1
Asa1G01773.1		Asa2G05043.1
Asa6G07161.1		Asa6G07161.1
Asa2G03523.1		Asa3G04635.1
Asa3G04635.1		Asa2G03523.1
Asa2G03560.1		Asa2G03530.1
Asa2G03570.1		Asa5G01322.1
Asa8G05246.1		Asa6G03248.1
Asa1G02448.1		Asa3G00955.1
Asa5G03893.1		Asa6G03653.1
Asa5G03894.1		Asa2G00293.1
Asa5G03895.1		Asa2G00751.1
Asa1G01881.1		Asa1G01881.1
Asa1G01887.1		Asa1G01887.1
Asa1G01889.1		Asa1G01889.1
Asa4G03966.1		Asa4G04513.1
Asa2G00648.1		Asa5G03893.1
Asa6G03653.1		Asa5G03894.1
Asa2G00293.1		Asa5G03895.1
Asa0G01779.1		Asa0G01779.1
Asa1G01765.1		Asa1G01765.1
Asa1G01771.1		Asa1G01771.1
Asa4G06497.1		Asa4G06497.1
Asa7G00339.1		Asa7G00339.1
Asa1G01673.1		Asa4G03966.1
Asa1G01231.1		Asa1G01789.1
Asa5G05733.1		Asa2G03510.1
Asa5G03700.1		Asa1G01243.1
Asa1G01243.1		Asa5G03700.1
Asa5G03702.1		Asa5G03702.1
Asa5G03703.1		Asa5G03703.1
Asa5G05704.1		Asa5G05704.1
Asa6G04628.1		Asa6G04628.1
Asa6G04629.1		Asa6G04629.1
Asa6G05294.1		Asa6G05331.1
Asa6G05331.1		Asa7G04213.1
Asa6G07155.1		Asa1G01240.1
Asa7G04213.1		Asa1G01241.1
Asa1G01240.1		Asa1G01244.1
Asa1G01241.1		Asa2G03686.1
Asa1G01244.1		Asa2G03688.1
Asa2G04460.1		Asa2G03691.1
Asa4G01760.1		Asa2G04460.1
Asa6G02214.1		Asa3G01296.1
Asa6G05281.1		Asa3G01703.1
Asa7G01855.1		Asa4G01760.1
Asa5G01014.1		Asa4G04846.1
Asa5G00824.1		Asa5G05733.1
Asa5G05726.1		Asa6G05281.1
Asa2G03742.1		Asa7G01855.1
Asa0G05556.1		Asa5G02834.1
Asa2G01203.1		Asa2G02204.1
Asa2G03711.1		Asa2G03740.1
Asa5G05718.1		Asa2G03677.1
Asa5G05722.1		Asa2G03751.1
Asa7G05804.1		Asa2G04617.1
Asa2G03515.1		Asa5G04088.1
Asa2G03750.1		Asa5G05725.1
Asa2G05043.1		Asa6G04733.1
		Asa2G03707.1
		Asa2G03721.1
		Asa2G04598.1
		Asa3G04624.1
		Asa5G05726.1
		Asa8G05930.1
		Asa2G03745.1
		Asa7G04447.1
		Asa2G00092.1
		Asa2G03560.1
		Asa2G03570.1
		Asa8G05246.1
		Asa1G02448.1
		Asa5G00824.1
		Asa0G05405.1
		Asa6G06573.1

## Sheet: Data 3
Data 3 Count of clove scRNA-seq reads alinged into known viruses genome
Virus	Read number
Shallot latent virus	22151344
Garlic virus D	5497712
Garlic virus B	4051459
Garlic virus A	3077157
Leek yellow stripe virus	2753944
Garlic virus C	2642907
Garlic virus X	1739871
Garlic virus E	883975
Shallot yellow stripe virus	414672
Red clover carlavirus 1	203523
Shallot virus X	183132
Garlic mite-borne mosaic virus	123573
Garlic latent virus E29-6	88870
Potato virus H	74733
Dishui lake phycodnavirus 1	63018
Red clover vein mosaic virus	62570
Garlic virus 1	53515
Chrysanthemum virus B	45882
Arachis pintoi virus	44022
Pea streak virus	41262
Garlic virus B1	36203
Alfalfa latent virus	33481
Garlic mite-borne filamentous virus	31563
Shallot mild yellow stripe virus	29864
Cotesia sesamiae bracovirus	27399
Bovine viral diarrhea virus 2	25199
Porcine endogenous retrovirus	22641
Marseillevirus LCMAC202	18927
Indivirus ILV1	18187
Sylvanvirus sp.	17912
Marseillevirus LCMAC201	16572
Marseillevirus LCMAC101	16541
Hokovirus HKV1	16005
Bovine viral diarrhea virus 1	14170
Cotesia plutellae polydnavirus	13192
Cotesia glomerata bracovirus	12284
Edafosvirus sp.	12221
Feline sarcoma virus	11634
Feline sarcoma virus (STRAIN GARDNER-RASHEED)	11627
Klosneuvirus KNV1	11539
Vanilla latent virus	10847
Gaillardia latent virus	10033
Micromonas pusilla virus 12T	9702
Prokaryotic dsDNA virus sp.	9148
Shallot potyvirus	8934
Yasminevirus sp. GU-2018	8874
Papaya mild mottle associated virus	7688
Chrysochromulina ericina virus	7604
Cafeteria roenbergensis virus BV-PW1	7101
Potato virus P	7090
Mimiviridae sp. ChoanoV1	6936
Hydrangea chlorotic mottle virus	6493
Dishui Lake phycodnavirus 3	6323
Catovirus CTV1	6292
Blackberry virus E	5909
Bodo saltans virus	5745
Micromonas pusilla virus PL1	5524
Tetraselmis virus 1	5458
Onion yellow dwarf virus	5006
Terrestrivirus sp.	4551
Fuchsia latent virus	4422
Cotesia congregata bracovirus	3862
Hyperionvirus sp.	3802
Harvfovirus sp.	3724
Cotesia sp. bracovirus	3711
Phlox virus S	3523
Pandoravirus neocaledonia	3474
Pandoravirus macleodensis	3420
Apanteles sp. bracovirus	3317
Mitovirus sp.	3183
Pithovirus LCPAC304	3127
Allexivirus DS-2013/CZE	3067
Homavirus sp.	3017
Faunusvirus sp.	2741
Dishui Lake large algae virus 1	2722
Pandoravirus celtis	2717
Pandoravirus quercus	2690
Pandoravirus salinus	2633
Pandoravirus dulcis	2604
Bathycoccus sp. RCC1105 virus BpV1	2374
Grapevine rupestris stem pitting-associated virus	2315
Alfalfa virus S	2296
Emiliania huxleyi virus 202	2275
Only Syngen Nebraska virus 5	2236
Bathycoccus sp. RCC1105 virus BpV2	2195
Papaya virus A	2121
Poplar mosaic virus	2100
Tupanvirus deep ocean	2000
American hop latent virus	1907
Poplar mosaic virus (ATCC PV257)	1903
Tupanvirus soda lake	1886
Micromonas pusilla virus SP1	1691
Vaccinia virus	1651
Lausannevirus	1643
Senna severe yellow mosaic virus	1625
Garlic mosaic virus	1496
Cotesia sesamiae Mombasa bracovirus	1477
Ligustrum necrotic ringspot virus	1368
Elderberry carlavirus A	1312
Dolichogenidae sp. bracovirus	1308
Manila clam xenomavirus	1306
Helleborus net necrosis virus	1251
Bovine viral diarrhea virus 190cp	1204
Choeras sp. bracovirus	1193
Brazilian marseillevirus	1186
Ligustrum virus A	1109
Potato virus S	1086
Bovine viral diarrhea virus T-20	1064
Escobaria virus	1019
Strawberry vein banding virus	978
Acanthamoeba polyphaga mimivirus	971
Noumeavirus	904
Jasmine virus C	877
Ambrosia asymptomatic virus 2 UKM-2007	845
Cassia mild mosaic virus	813
Lily symptomless virus	791
Canarypox virus	675
Paramecium bursaria Chlorella virus NY2A	675
Acanthocystis turfacea Chlorella virus NE-JV-2	656
Blueberry scorch virus	632
Satyrvirus sp.	609
Sweet potato chlorotic fleck virus	590
Cherry virus B	572
Acanthocystis turfacea Chlorella virus TN603.4.2	555
Gaeavirus sp.	554
Bovine viral diarrhea virus 1-Osloss	496
Yam virus Y	493
Acanthocystis turfacea Chlorella virus Br0604L	470
Mirabilis jalapa mottle virus	455
Bovine viral diarrhea virus strain Rit 4350	445
Acanthamoeba polyphaga moumouvirus	443
Mimivirus sp. SH	435
Picornavirales sp.	424
Moumouvirus australiensis	410
Birch carlavirus	407
Marseillevirus LCMAC103	395
Moumouvirus maliensis	364
Hepatitis E virus	363
Cowpea mild mottle virus	359
Shearwaterpox virus	352
Garlic virus 2	341
Megavirus vitis	340
Birch leaf roll-associated virus	325
Acanthocystis turfacea chlorella virus 1	317
Atractylodes mottle virus	284
Elm carlavirus	281
Powai lake megavirus	271
Tokyovirus A1	251
Megavirus courdo7	247
Spodoptera litura nucleopolyhedrovirus	239
Cole latent virus	238
Melon yellowing-associated virus	237
Moumouvirus Monve	231
Atrato Retro-like virus	228
Megavirus lba	220
Dioscorea virus A	215
Cauliflower mosaic virus	207
Mimivirus AB-566-O17	205
Chrysanthemum virus R	198
Epiphyllum badnavirus 1	181
Pitaya badnavirus 1	181
Piper yellow mottle virus	177
Murid betaherpesvirus 1	175
Moumouvirus goulette	174
Asian prunus virus 1	172
Yellowstone lake phycodnavirus 1	171
Megavirus chiliensis	163
Borely moumouvirus	158
Acanthamoeba castellanii mamavirus	156
Beta vulgaris mitovirus 1	152
Cucumber vein-clearing virus	151
Red clover carlavirus A	148
Marsupenaeus japonicus endogenous nimavirus	145
Feline leukemia virus	140
Mimivirus LCMiAC01	137
Apple stem pitting virus	136
Namao virus	134
Saudi moumouvirus	131
Flamingopox virus FGPVKD09	130
Spodoptera frugiperda multiple nucleopolyhedrovirus	129
Bandra megavirus	127
Spodoptera exigua multiple nucleopolyhedrovirus	127
Turnip mosaic virus	126
Orf virus	125
Apocheima cinerarium nucleopolyhedrovirus	124
Opuntia virus H	116
Piper DNA virus 1	115
Human betaherpesvirus 5	112
Mimivirus LCMiAC02	111
Narcissus yellow stripe virus	111
Melanoplus sanguinipes entomopoxvirus	110
Emiliania huxleyi virus 203	109
Emiliania huxleyi virus 84	105
Emiliania huxleyi virus 86	104
Spodoptera littoralis nucleopolyhedrovirus	102

## Sheet: Data 4
Data 4 Coexpression of garlic and viruses genes in 19681 clove cells
Virus gene	Virus	garlic gene	co-expression module	CorrelationCoefficient	p-value		Gene ID	NR	Swissprot
QY65.gp6	Garlic virus B	Asa7G03238.1	brown	0.758	0		Asa2G04869.1	PREDICTED: terpene synthase 10-like [Jatropha curcas]	(-)-alpha-terpineol synthase OS=Vitis vinifera PE=1 SV=1
QY65.gp6	Garlic virus B	Asa0G04006.1	brown	0.7565	0		Asa7G03360.1	starch branching enzyme [Lilium davidii var. unicolor]	1,4-alpha-glucan-branching enzyme 1, chloroplastic/amyloplastic OS=Pisum sativum GN=SBEI PE=1 SV=1
QY65.gp6	Garlic virus B	Asa7G03244.1	brown	0.7371	0		Asa8G05748.1	PREDICTED: 1,4-alpha-glucan-branching enzyme 3, chloroplastic/amyloplastic isoform X2 [Musa acuminata subsp. malaccensis]	1,4-alpha-glucan-branching enzyme 3, chloroplastic/amyloplastic OS=Arabidopsis thaliana GN=SBE3 PE=1 SV=1
GvEgp8	Garlic virus E	Asa7G03238.1	brown	0.7291	0		Asa5G05614.1	legumin-like protein [Asarum europaeum]	11S globulin seed storage protein 2 OS=Sesamum indicum PE=2 SV=1
GvEgp8	Garlic virus E	Asa0G04006.1	brown	0.7271	0		Asa4G00606.1	PREDICTED: zinc-binding alcohol dehydrogenase domain-containing protein 2 [Vitis vinifera]	15-hydroxyprostaglandin dehydrogenase [NAD(+)] OS=Mus musculus GN=Hpgd PE=2 SV=1
GvEgp8	Garlic virus E	Asa7G03244.1	brown	0.7082	0		Asa8G03205.1	PREDICTED: 11 kDa late embryogenesis abundant protein-like [Solanum tuberosum]	18 kDa seed maturation protein OS=Glycine max GN=GMPM1 PE=2 SV=1
QY65.gp6	Garlic virus B	Asa5G05313.1	brown	0.6801	0		Asa6G02013.1	unknown [Medicago truncatula]	18.2 kDa class I heat shock protein OS=Medicago sativa GN=HSP18.2 PE=2 SV=1
X660.gp6	Garlic virus D	Asa0G04006.1	brown	0.6765	0		Asa4G03998.1	PREDICTED: 187-kDa microtubule-associated protein AIR9 isoform X2 [Phoenix dactylifera]	187-kDa microtubule-associated protein AIR9 OS=Arabidopsis thaliana GN=AIR9 PE=1 SV=1
X660.gp6	Garlic virus D	Asa7G03238.1	brown	0.6762	0		Asa1G01996.1	PREDICTED: 1-aminocyclopropane-1-carboxylate oxidase homolog 1-like isoform X1 [Elaeis guineensis]	1-aminocyclopropane-1-carboxylate oxidase homolog 1 OS=Arabidopsis thaliana GN=At1g06620 PE=2 SV=1
X660.gp6	Garlic virus D	Asa7G03244.1	brown	0.6591	0		Asa1G02009.1	PREDICTED: 1-aminocyclopropane-1-carboxylate oxidase homolog 1-like isoform X1 [Elaeis guineensis]	1-aminocyclopropane-1-carboxylate oxidase homolog 1 OS=Arabidopsis thaliana GN=At1g06620 PE=2 SV=1
QY65.gp6	Garlic virus B	Asa5G05559.1	brown	0.6495	0		Asa1G02021.1	PREDICTED: LOW QUALITY PROTEIN: 1-aminocyclopropane-1-carboxylate oxidase homolog 1 [Vitis vinifera]	1-aminocyclopropane-1-carboxylate oxidase homolog 1 OS=Arabidopsis thaliana GN=At1g06620 PE=2 SV=1
GvEgp8	Garlic virus E	Asa5G05313.1	brown	0.6477	0		Asa1G02022.1	PREDICTED: 1-aminocyclopropane-1-carboxylate oxidase homolog 1-like isoform X1 [Elaeis guineensis]	1-aminocyclopropane-1-carboxylate oxidase homolog 1 OS=Arabidopsis thaliana GN=At1g06620 PE=2 SV=1
GvEgp8	Garlic virus E	Asa5G05559.1	brown	0.6268	0		Asa7G06512.1	PREDICTED: 1-aminocyclopropane-1-carboxylate oxidase homolog 1-like isoform X1 [Elaeis guineensis]	1-aminocyclopropane-1-carboxylate oxidase homolog 1 OS=Arabidopsis thaliana GN=At1g06620 PE=2 SV=1
X660.gp6	Garlic virus D	Asa5G05313.1	brown	0.6029	0		Asa4G02828.1	PREDICTED: 1-aminocyclopropane-1-carboxylate oxidase homolog 10-like isoform X1 [Camelina sativa]	1-aminocyclopropane-1-carboxylate oxidase homolog 10 OS=Arabidopsis thaliana GN=At5g43450 PE=2 SV=1
X660.gp6	Garlic virus D	Asa5G05559.1	brown	0.5848	0		Asa1G02002.1	PREDICTED: 1-aminocyclopropane-1-carboxylate oxidase homolog 1-like isoform X1 [Elaeis guineensis]	1-aminocyclopropane-1-carboxylate oxidase homolog 11 OS=Arabidopsis thaliana GN=At5g59530 PE=2 SV=1
QY65.gp6	Garlic virus B	Asa7G04099.1	brown	0.5788	0		Asa2G03032.1	PREDICTED: 1-aminocyclopropane-1-carboxylate oxidase homolog 1-like [Phoenix dactylifera]	1-aminocyclopropane-1-carboxylate oxidase homolog 3 OS=Arabidopsis thaliana GN=At1g06650 PE=2 SV=1
GvEgp8	Garlic virus E	Asa7G04099.1	brown	0.5625	0		Asa8G06258.1	PREDICTED: 1-aminocyclopropane-1-carboxylate oxidase homolog 3-like isoform X2 [Phoenix dactylifera]	1-aminocyclopropane-1-carboxylate oxidase homolog 3 OS=Arabidopsis thaliana GN=At1g06650 PE=2 SV=1
X660.gp6	Garlic virus D	Asa7G04099.1	brown	0.5109	0		Asa0G03760.1	1-aminocyclopropane-1-carboxylic acid synthase [Narcissus tazetta var. chinensis]	1-aminocyclopropane-1-carboxylate synthase 2 OS=Solanum lycopersicum GN=ACS2 PE=1 SV=2
QY65.gp6	Garlic virus B	Asa7G05732.1	brown	0.5087	0		Asa1G03217.1	1-aminocyclopropane-1-carboxylic acid synthase [Narcissus tazetta var. chinensis]	1-aminocyclopropane-1-carboxylate synthase 2 OS=Solanum lycopersicum GN=ACS2 PE=1 SV=2
GvEgp8	Garlic virus E	Asa7G05732.1	brown	0.491	0		Asa4G01889.1	1-aminocyclopropane-1-carboxylic acid synthase [Narcissus tazetta var. chinensis]	1-aminocyclopropane-1-carboxylate synthase 2 OS=Solanum lycopersicum GN=ACS2 PE=1 SV=2
QY65.gp6	Garlic virus B	Asa6G04610.1	brown	0.4906	0		Asa4G03256.1	1-aminocyclopropane-1-carboxylic acid synthase [Narcissus tazetta var. chinensis]	1-aminocyclopropane-1-carboxylate synthase 2 OS=Solanum lycopersicum GN=ACS2 PE=1 SV=2
QY65.gp6	Garlic virus B	Asa2G05815.1	brown	0.4835	0		Asa5G04269.1	1-aminocyclopropane-1-carboxylic acid synthase [Narcissus tazetta var. chinensis]	1-aminocyclopropane-1-carboxylate synthase 2 OS=Solanum lycopersicum GN=ACS2 PE=1 SV=2
QY65.gp6	Garlic virus B	Asa0G05866.1	brown	0.4832	0		Asa1G01507.1	PREDICTED: 1-phosphatidylinositol-3-phosphate 5-kinase FAB1A-like isoform X1 [Phoenix dactylifera]	1-phosphatidylinositol-3-phosphate 5-kinase FAB1B OS=Arabidopsis thaliana GN=FAB1B PE=2 SV=1
GvEgp8	Garlic virus E	Asa6G04610.1	brown	0.4744	0		Asa1G04442.1	PREDICTED: 21 kDa protein [Phoenix dactylifera]	21 kDa protein OS=Daucus carota PE=2 SV=1
X660.gp6	Garlic virus D	Asa7G05732.1	brown	0.4641	0		Asa1G04490.1	PREDICTED: 21 kDa protein [Elaeis guineensis]	21 kDa protein OS=Daucus carota PE=2 SV=1
GvEgp8	Garlic virus E	Asa2G05815.1	brown	0.461	0		Asa1G04491.1	PREDICTED: 21 kDa protein [Elaeis guineensis]	21 kDa protein OS=Daucus carota PE=2 SV=1
QY65.gp6	Garlic virus B	Asa0G04270.1	brown	0.4591	0		Asa5G00624.1	PREDICTED: 21 kDa protein-like [Setaria italica]	21 kDa protein OS=Daucus carota PE=2 SV=1
QY65.gp6	Garlic virus B	Asa7G01426.1	brown	0.4573	0		Asa5G00625.1	PREDICTED: 21 kDa protein-like [Musa acuminata subsp. malaccensis]	21 kDa protein OS=Daucus carota PE=2 SV=1
GvEgp8	Garlic virus E	Asa0G05866.1	brown	0.4545	0		Asa7G00534.1	PREDICTED: 21 kDa protein-like [Musa acuminata subsp. malaccensis]	21 kDa protein OS=Daucus carota PE=2 SV=1
X660.gp6	Garlic virus D	Asa6G04610.1	brown	0.4422	0		Asa7G07470.1	PREDICTED: 26S proteasome regulatory subunit 4 homolog A [Glycine max]	26S proteasome regulatory subunit 4 homolog B OS=Arabidopsis thaliana GN=RPT2B PE=1 SV=1
GvEgp8	Garlic virus E	Asa7G01426.1	brown	0.4398	0		Asa0G02014.1	NADPH-dependent double-bond reductase 2 [Zingiber officinale]	2-alkenal reductase (NADP(+)-dependent) OS=Nicotiana tabacum GN=DBR PE=1 SV=1
QY65.gp6	Garlic virus B	Asa5G05633.1	brown	0.4364	0		Asa6G02793.1	PREDICTED: 2-oxoglutarate dehydrogenase, mitochondrial-like [Musa acuminata subsp. malaccensis]	2-oxoglutarate dehydrogenase, mitochondrial OS=Dictyostelium discoideum GN=ogdh PE=3 SV=1
GvEgp8	Garlic virus E	Asa0G04270.1	brown	0.4345	0		Asa3G01494.1	hypothetical protein VITISV_016474 [Vitis vinifera]	2-oxoglutarate-dependent dioxygenase DAO OS=Oryza sativa subsp. japonica GN=DAO PE=2 SV=2
X660.gp6	Garlic virus D	Asa0G05866.1	brown	0.4317	0		Asa3G04243.1	PREDICTED: 2-oxoglutarate-dependent dioxygenase DAO-like [Brachypodium distachyon]	2-oxoglutarate-dependent dioxygenase DAO OS=Oryza sativa subsp. japonica GN=DAO PE=2 SV=2
QY65.gp6	Garlic virus B	Asa8G02713.1	brown	0.4292	0		Asa5G01077.1	PREDICTED: 2-oxoisovalerate dehydrogenase subunit alpha 2, mitochondrial isoform X1 [Phoenix dactylifera]	2-oxoisovalerate dehydrogenase subunit alpha 2, mitochondrial OS=Arabidopsis thaliana GN=At5g09300 PE=1 SV=1
QY65.gp6	Garlic virus B	Asa2G05810.1	brown	0.4191	0		Asa5G01078.1	PREDICTED: 2-oxoisovalerate dehydrogenase subunit alpha 2, mitochondrial isoform X4 [Elaeis guineensis]	2-oxoisovalerate dehydrogenase subunit alpha 2, mitochondrial OS=Arabidopsis thaliana GN=At5g09300 PE=1 SV=1
QY65.gp6	Garlic virus B	Asa6G05606.1	brown	0.4186	0		Asa8G00518.1	PREDICTED: 29 kDa ribonucleoprotein, chloroplastic [Sesamum indicum]	31 kDa ribonucleoprotein, chloroplastic OS=Nicotiana sylvestris PE=1 SV=1
QY65.gp6	Garlic virus B	Asa7G03267.1	brown	0.4179	0		Asa0G02943.1	36.4 kDa proline-rich protein [Triticum urartu]	36.4 kDa proline-rich protein OS=Solanum lycopersicum GN=TPRP-F1 PE=2 SV=1
X660.gp6	Garlic virus D	Asa2G05815.1	brown	0.4171	0		Asa0G02629.1	PREDICTED: 3-hydroxy-3-methylglutaryl-coenzyme A reductase 3 [Brachypodium distachyon]	3-hydroxy-3-methylglutaryl-coenzyme A reductase 3 OS=Oryza sativa subsp. japonica GN=HMG3 PE=2 SV=2
QY65.gp6	Garlic virus B	Asa6G02013.1	brown	0.4141	0		Asa3G02498.1	PREDICTED: 3-ketoacyl-CoA synthase 11-like [Phoenix dactylifera]	3-ketoacyl-CoA synthase 11 OS=Arabidopsis thaliana GN=KCS11 PE=2 SV=1
QY65.gp6	Garlic virus B	Asa0G02784.1	brown	0.4139	0		Asa6G04392.1	PREDICTED: 3-ketoacyl-CoA thiolase 2, peroxisomal-like [Elaeis guineensis]	3-ketoacyl-CoA thiolase 2, peroxisomal OS=Arabidopsis thaliana GN=PED1 PE=1 SV=2
GvEgp8	Garlic virus E	Asa8G02713.1	brown	0.4108	0		Asa2G02030.1	predicted protein [Hordeum vulgare subsp. vulgare]	3-oxoacyl-[acyl-carrier-protein] reductase 1, chloroplastic OS=Brassica napus GN=gbkr1 PE=1 SV=1
GvEgp8	Garlic virus E	Asa5G05633.1	brown	0.408	0		Asa5G02554.1	PREDICTED: 3-oxoacyl-[acyl-carrier-protein] reductase 4-like [Populus euphratica]	3-oxoacyl-[acyl-carrier-protein] reductase, chloroplastic OS=Cuphea lanceolata GN=CLKR27 PE=2 SV=1
QY65.gp6	Garlic virus B	Asa2G04690.1	brown	0.4072	0		Asa4G03140.1	PREDICTED: 3-oxo-Delta(4,5)-steroid 5-beta-reductase-like [Elaeis guineensis]	3-oxo-Delta(4,5)-steroid 5-beta-reductase OS=Arabidopsis thaliana GN=VEP1 PE=1 SV=1
QY65.gp6	Garlic virus B	Asa6G00833.1	brown	0.4056	0		Asa8G03015.1	Catalytic LigB subunit of aromatic ring-opening dioxygenase family isoform 1 [Theobroma cacao]	4,5-DOPA dioxygenase extradiol 1 OS=Beta vulgaris GN=DODA1 PE=2 SV=1
QY65.gp6	Garlic virus B	Asa4G04689.1	brown	0.4049	0		Asa2G01994.1	40S ribosomal protein S23 [Glycine soja]	40S ribosomal protein S23 OS=Euphorbia esula GN=RPS23 PE=2 SV=1
QY65.gp6	Garlic virus B	Asa1G04490.1	brown	0.4003	0		Asa4G02873.1	4-coumarate:CoA ligase-like protein [Ornithogalum longebracteatum]	4-coumarate--CoA ligase-like 7 OS=Arabidopsis thaliana GN=4CLL7 PE=1 SV=1
X660.gp6	Garlic virus D	Asa7G01426.1	brown	0.3989	0		Asa8G04336.1	PREDICTED: 4-coumarate--CoA ligase-like 7 isoform X1 [Musa acuminata subsp. malaccensis]	4-coumarate--CoA ligase-like 7 OS=Oryza sativa subsp. japonica GN=4CLL7 PE=2 SV=1
X660.gp6	Garlic virus D	Asa0G04270.1	brown	0.3982	0		Asa1G02182.1	PREDICTED: 4-coumarate--CoA ligase-like 9 [Vitis vinifera]	4-coumarate--CoA ligase-like 9 OS=Arabidopsis thaliana GN=4CLL9 PE=1 SV=2
GvEgp8	Garlic virus E	Asa4G04689.1	brown	0.3982	0		Asa1G02183.1	PREDICTED: 4-coumarate--CoA ligase-like 5 isoform X2 [Phoenix dactylifera]	4-coumarate--CoA ligase-like 9 OS=Arabidopsis thaliana GN=4CLL9 PE=1 SV=2
GvEgp8	Garlic virus E	Asa2G04690.1	brown	0.3963	0		Asa0G00994.1	chloroplast 1-hydroxy-2-methyl-2-(E)-butenyl-4-diphosphate synthase [Narcissus tazetta]	4-hydroxy-3-methylbut-2-en-1-yl diphosphate synthase (ferredoxin), chloroplastic OS=Oryza sativa subsp. japonica GN=ISPG PE=2 SV=1
GvEgp8	Garlic virus E	Asa7G03267.1	brown	0.3945	0		Asa8G02308.1	PREDICTED: 5'-adenylylsulfate reductase-like 3 [Elaeis guineensis]	5'-adenylylsulfate reductase-like 3 OS=Oryza sativa subsp. japonica GN=APRL3 PE=2 SV=1
GvEgp8	Garlic virus E	Asa6G05606.1	brown	0.3914	0		Asa4G03523.1	PREDICTED: 5-oxoprolinase [Elaeis guineensis]	5-oxoprolinase OS=Arabidopsis thaliana GN=OXP1 PE=2 SV=1
QY65.gp6	Garlic virus B	Asa8G02812.1	brown	0.3884	0		Asa0G01649.1	sucrose:sucrose 1-fructosyltransferase [Allium sativum]	6(G)-fructosyltransferase OS=Asparagus officinalis GN=FT1 PE=1 SV=1
GvEgp8	Garlic virus E	Asa0G02784.1	brown	0.3877	0		Asa5G00414.1	vacuolar invertase [Agave tequilana]	6(G)-fructosyltransferase OS=Asparagus officinalis GN=FT1 PE=1 SV=1
QY65.gp6	Garlic virus B	Asa8G04697.1	brown	0.3836	0		Asa5G00797.1	sucrose:sucrose 1-fructosyltransferase [Allium sativum]	6(G)-fructosyltransferase OS=Asparagus officinalis GN=FT1 PE=1 SV=1
GvEgp8	Garlic virus E	Asa2G05810.1	brown	0.3836	0		Asa5G00798.1	sucrose:sucrose 1-fructosyltransferase [Allium sativum]	6(G)-fructosyltransferase OS=Asparagus officinalis GN=FT1 PE=1 SV=1
GvEgp1	Garlic virus E	Asa7G03238.1	brown	0.3833	0		Asa5G00799.1	sucrose:sucrose 1-fructosyltransferase [Allium sativum]	6(G)-fructosyltransferase OS=Asparagus officinalis GN=FT1 PE=1 SV=1
GvEgp1	Garlic virus E	Asa0G04006.1	brown	0.3802	0		Asa6G06912.1	vacuolar invertase [Agave tequilana]	6(G)-fructosyltransferase OS=Asparagus officinalis GN=FT1 PE=1 SV=1
GvEgp8	Garlic virus E	Asa6G02013.1	brown	0.3796	0		Asa0G01609.1	cold-induced protein [Hyacinthus orientalis]	60S ribosomal protein L13-1 OS=Arabidopsis thaliana GN=RPL13B PE=1 SV=1
GvEgp8	Garlic virus E	Asa1G04490.1	brown	0.3791	0		Asa2G00713.1	PREDICTED: 65-kDa microtubule-associated protein 6-like [Elaeis guineensis]	65-kDa microtubule-associated protein 6 OS=Arabidopsis thaliana GN=MAP65-6 PE=1 SV=1
X660.gp6	Garlic virus D	Asa8G02713.1	brown	0.379	0		Asa2G04711.1	PREDICTED: 65-kDa microtubule-associated protein 6-like [Elaeis guineensis]	65-kDa microtubule-associated protein 7 OS=Arabidopsis thaliana GN=MAP65-7 PE=2 SV=1
QY65.gp6	Garlic virus B	Asa2G04504.1	brown	0.3764	0		Asa7G02935.1	PREDICTED: zeaxanthin epoxidase, chloroplastic isoform X1 [Phoenix dactylifera]	6-hydroxynicotinate 3-monooxygenase OS=Pseudomonas fluorescens PE=1 SV=1
X660.gp6	Garlic virus D	Asa5G05633.1	brown	0.376	0		Asa6G04018.1	PREDICTED: 6-phosphofructo-2-kinase/fructose-2,6-bisphosphatase isoform X1 [Elaeis guineensis]	6-phosphofructo-2-kinase/fructose-2,6-bisphosphatase OS=Arabidopsis thaliana GN=FKFBP PE=1 SV=1
GvEgp8	Garlic virus E	Asa6G00833.1	brown	0.3745	0		Asa2G03777.1	PREDICTED: UDP-glycosyltransferase 85A5-like [Phoenix dactylifera]	7-deoxyloganetic acid glucosyltransferase OS=Catharanthus roseus GN=UGT709C2 PE=1 SV=1
X660.gp6	Garlic virus D	Asa6G05606.1	brown	0.3687	0		Asa5G02793.1	PREDICTED: 7-deoxyloganetic acid glucosyltransferase-like [Elaeis guineensis]	7-deoxyloganetic acid glucosyltransferase OS=Catharanthus roseus GN=UGT709C2 PE=1 SV=1
QY65.gp6	Garlic virus B	Asa5G04566.1	brown	0.3672	0		Asa2G06108.1	UDP-glucosyl transferase 85A2 [Theobroma cacao]	7-deoxyloganetin glucosyltransferase OS=Gardenia jasminoides GN=UGT85A24 PE=1 SV=1
X660.gp6	Garlic virus D	Asa0G02784.1	brown	0.3653	0		Asa2G06125.1	PREDICTED: UDP-glycosyltransferase 85A2-like isoform X2 [Phoenix dactylifera]	7-deoxyloganetin glucosyltransferase OS=Gardenia jasminoides GN=UGT85A24 PE=1 SV=1
GvEgp1	Garlic virus E	Asa7G03244.1	brown	0.3645	0		Asa2G06130.1	PREDICTED: UDP-glycosyltransferase 85A2-like isoform X2 [Phoenix dactylifera]	7-deoxyloganetin glucosyltransferase OS=Gardenia jasminoides GN=UGT85A24 PE=1 SV=1
QY65.gp6	Garlic virus B	Asa1G04603.1	brown	0.3643	0		Asa3G03111.1	PREDICTED: 7-deoxyloganetin glucosyltransferase-like [Elaeis guineensis]	7-deoxyloganetin glucosyltransferase OS=Gardenia jasminoides GN=UGT85A24 PE=1 SV=1
X660.gp6	Garlic virus D	Asa7G03267.1	brown	0.3616	0		Asa4G02350.1	unnamed protein product [Coffea canephora]	7-deoxyloganetin glucosyltransferase OS=Gardenia jasminoides GN=UGT85A24 PE=1 SV=1
GvEgp8	Garlic virus E	Asa8G04697.1	brown	0.3616	0		Asa4G02686.1	PREDICTED: UDP-glycosyltransferase 85A2-like isoform X1 [Phoenix dactylifera]	7-deoxyloganetin glucosyltransferase OS=Gardenia jasminoides GN=UGT85A24 PE=1 SV=1
GvEgp8	Garlic virus E	Asa8G02812.1	brown	0.3613	0		Asa4G04028.1	9-cis-epoxycarotenoid dioxygenase [Narcissus tazetta]	9-cis-epoxycarotenoid dioxygenase NCED1, chloroplastic OS=Phaseolus vulgaris GN=NCED1 PE=2 SV=1
X660.gp6	Garlic virus D	Asa2G05810.1	brown	0.3588	0		Asa1G00515.1	PREDICTED: ABC transporter A family member 1 [Elaeis guineensis]	ABC transporter A family member 1 OS=Arabidopsis thaliana GN=ABCA1 PE=2 SV=2
X660.gp6	Garlic virus D	Asa6G02013.1	brown	0.358	0		Asa8G06047.1	unnamed protein product [Coffea canephora]	ABC transporter A family member 7 OS=Arabidopsis thaliana GN=ABCA7 PE=3 SV=2
X660.gp6	Garlic virus D	Asa6G00833.1	brown	0.3556	0		Asa1G03314.1	PREDICTED: ABC transporter B family member 25, mitochondrial isoform X1 [Vitis vinifera]	ABC transporter B family member 25, mitochondrial OS=Arabidopsis thaliana GN=ABCB25 PE=1 SV=1
GvEgp8	Garlic virus E	Asa2G04504.1	brown	0.3548	0		Asa5G03512.1	PREDICTED: ABC transporter C family member 5 [Phoenix dactylifera]	ABC transporter C family member 5 OS=Arabidopsis thaliana GN=ABCC5 PE=2 SV=2
X660.gp6	Garlic virus D	Asa1G04490.1	brown	0.3542	0		Asa5G00408.1	PREDICTED: putative ABC transporter C family member 15 [Malus domestica]	ABC transporter C family member 9 OS=Arabidopsis thaliana GN=ABCC9 PE=2 SV=2
X660.gp6	Garlic virus D	Asa4G04689.1	brown	0.3541	0		Asa7G04321.1	PREDICTED: ABC transporter D family member 1-like [Phoenix dactylifera]	ABC transporter D family member 1 OS=Arabidopsis thaliana GN=ABCC1 PE=1 SV=1
QY65.gp6	Garlic virus B	Asa3G04922.1	brown	0.354	0		Asa4G02344.1	PREDICTED: ABC transporter F family member 5-like [Phoenix dactylifera]	ABC transporter F family member 5 OS=Arabidopsis thaliana GN=ABCF5 PE=2 SV=1
X660.gp6	Garlic virus D	Asa2G04690.1	brown	0.3495	0		Asa8G03714.1	unnamed protein product [Vitis vinifera]	ABC transporter G family member 34 OS=Oryza sativa subsp. japonica GN=ABCG34 PE=3 SV=1
GvEgp1	Garlic virus E	Asa5G05313.1	brown	0.3493	0		Asa5G03620.1	PREDICTED: pleiotropic drug resistance protein 3-like isoform X2 [Elaeis guineensis]	ABC transporter G family member 37 OS=Oryza sativa subsp. japonica GN=ABCG37 PE=2 SV=1
GvEgp8	Garlic virus E	Asa1G04603.1	brown	0.3472	0		Asa6G04090.1	PREDICTED: putative pleiotropic drug resistance protein 7 [Elaeis guineensis]	ABC transporter G family member 39 OS=Oryza sativa subsp. japonica GN=ABCG39 PE=3 SV=1
QY65.gp6	Garlic virus B	Asa0G05637.1	brown	0.345	0		Asa6G01806.1	hypothetical protein JCGZ_24863 [Jatropha curcas]	ABC transporter G family member 42 OS=Oryza sativa subsp. japonica GN=ABCG42 PE=2 SV=1
GvEgp8	Garlic virus E	Asa2G00755.1	brown	0.3447	0		Asa2G07140.1	PREDICTED: abscisic acid receptor PYL8-like [Nelumbo nucifera]	Abscisic acid receptor PYL8 OS=Arabidopsis thaliana GN=PYL8 PE=1 SV=1
QY65.gp6	Garlic virus B	Asa2G00755.1	brown	0.3446	0		Asa6G03861.1	PREDICTED: acetyl-coenzyme A carboxylase carboxyl transferase subunit alpha, chloroplastic [Phoenix dactylifera]	Acetyl-coenzyme A carboxylase carboxyl transferase subunit alpha, chloroplastic OS=Arabidopsis thaliana GN=CAC3 PE=1 SV=1
QY65.gp6	Garlic virus B	Asa2G06168.1	brown	0.3432	0		Asa4G01560.1	chitinase A [Ananas comosus]	Acidic endochitinase OS=Nicotiana tabacum PE=1 SV=1
QY65.gp6	Garlic virus B	Asa0G01124.1	brown	0.3431	0		Asa4G01561.1	chitinase A [Ananas comosus]	Acidic endochitinase OS=Nicotiana tabacum PE=1 SV=1
GvEgp8	Garlic virus E	Asa5G04566.1	brown	0.3419	0		Asa4G01559.1	PREDICTED: hevamine-A-like [Gossypium raimondii]	Acidic endochitinase OS=Vitis vinifera GN=CHIT3 PE=2 SV=1
X660.gp6	Garlic virus D	Asa8G02812.1	brown	0.3403	0		Asa5G00749.1	PREDICTED: aconitate hydratase, cytoplasmic-like [Elaeis guineensis]	Aconitate hydratase, cytoplasmic OS=Cucurbita maxima PE=2 SV=1
GvEgp1	Garlic virus E	Asa5G05559.1	brown	0.3357	0		Asa7G00770.1	PREDICTED: aconitate hydratase, cytoplasmic-like [Phoenix dactylifera]	Aconitate hydratase, cytoplasmic OS=Cucurbita maxima PE=2 SV=1
QY65.gp6	Garlic virus B	Asa0G01383.1	brown	0.3337	0		Asa2G02383.1	PREDICTED: uncharacterized protein LOC103721458 [Phoenix dactylifera]	ACT domain-containing protein ACR10 OS=Arabidopsis thaliana GN=ACR10 PE=2 SV=1
QY65.gp6	Garlic virus B	Asa2G00754.1	brown	0.3331	0		Asa5G02430.1	PREDICTED: uncharacterized protein LOC105044447 [Elaeis guineensis]	ACT domain-containing protein ACR9 OS=Arabidopsis thaliana GN=ACR9 PE=2 SV=1
X660.gp6	Garlic virus D	Asa8G04697.1	brown	0.3327	0		Asa2G01435.1	putative actin-depolymerizing factor [Wolffia arrhiza]	Actin-depolymerizing factor 1 OS=Petunia hybrida GN=ADF1 PE=2 SV=1
GvEgp8	Garlic virus E	Asa3G04922.1	brown	0.3285	0		Asa7G03135.1	PREDICTED: acyl-CoA-binding domain-containing protein 3-like isoform X3 [Musa acuminata subsp. malaccensis]	Acyl-CoA-binding domain-containing protein 3 OS=Arabidopsis thaliana GN=ACBP3 PE=1 SV=1
QY65.gp6	Garlic virus B	Asa3G03702.1	brown	0.3283	0		Asa0G01614.1	PREDICTED: adenine nucleotide transporter BT1, chloroplastic/amyloplastic/mitochondrial-like [Oryza brachyantha]	Adenine nucleotide transporter BT1, chloroplastic/mitochondrial OS=Arabidopsis thaliana GN=BT1 PE=1 SV=1
X660.gp6	Garlic virus D	Asa2G04504.1	brown	0.326	0		Asa2G05615.1	AZA-guanine resistant1 [Theobroma cacao]	Adenine/guanine permease AZG1 OS=Arabidopsis thaliana GN=AZG1 PE=2 SV=1
GvEgp8	Garlic virus E	Asa2G00754.1	brown	0.3258	0		Asa8G03516.1	PREDICTED: ADP-ribosylation factor 1 [Brachypodium distachyon]	ADP-ribosylation factor 1 OS=Arabidopsis thaliana GN=ARF1 PE=1 SV=2
QY65.gp6	Garlic virus B	Asa5G05167.1	brown	0.3227	0		Asa2G01446.1	PREDICTED: probable ADP-ribosylation factor GTPase-activating protein AGD6 [Nelumbo nucifera]	ADP-ribosylation factor GTPase-activating protein AGD7 OS=Arabidopsis thaliana GN=AGD7 PE=1 SV=1
GvEgp8	Garlic virus E	Asa3G03702.1	brown	0.3224	0		Asa7G01452.1	PREDICTED: agglutinin-2-like [Glycine max]	Agglutinin-2 OS=Cladrastis kentukea PE=1 SV=1
GvEgp8	Garlic virus E	Asa0G05637.1	brown	0.3205	0		Asa7G02076.1	PREDICTED: agglutinin-2-like [Glycine max]	Agglutinin-2 OS=Cladrastis kentukea PE=1 SV=1
GvEgp8	Garlic virus E	Asa5G05561.1	brown	0.3186	0		Asa7G03456.1	PREDICTED: agmatine coumaroyltransferase-2-like [Nelumbo nucifera]	Agmatine coumaroyltransferase-1 OS=Hordeum vulgare GN=ACT-1 PE=1 SV=1
X660.gp6	Garlic virus D	Asa1G04603.1	brown	0.318	0		Asa2G00602.1	PREDICTED: agmatine coumaroyltransferase-2-like [Nelumbo nucifera]	Agmatine coumaroyltransferase-2 OS=Hordeum vulgare GN=ACT-2 PE=1 SV=1
GvEgp8	Garlic virus E	Asa0G01124.1	brown	0.3175	0		Asa7G03457.1	PREDICTED: agmatine coumaroyltransferase-2-like [Nelumbo nucifera]	Agmatine coumaroyltransferase-2 OS=Hordeum vulgare GN=ACT-2 PE=1 SV=1
GvEgp8	Garlic virus E	Asa5G05167.1	brown	0.3162	0		Asa7G03464.1	PREDICTED: agmatine coumaroyltransferase-2-like [Nelumbo nucifera]	Agmatine coumaroyltransferase-2 OS=Hordeum vulgare GN=ACT-2 PE=1 SV=1
GvEgp8	Garlic virus E	Asa2G06168.1	brown	0.3152	0		Asa5G04498.1	PREDICTED: alcohol dehydrogenase 1-like [Nelumbo nucifera]	Alcohol dehydrogenase 2 OS=Zea mays GN=ADH2 PE=2 SV=1
GvEgp8	Garlic virus E	Asa6G00720.1	brown	0.3144	0		Asa6G00594.1	PREDICTED: aldehyde dehydrogenase family 2 member B7, mitochondrial-like [Elaeis guineensis]	Aldehyde dehydrogenase family 2 member B4, mitochondrial OS=Arabidopsis thaliana GN=ALDH2B4 PE=2 SV=1
QY65.gp6	Garlic virus B	Asa5G05561.1	brown	0.3137	0		Asa2G03412.1	PREDICTED: aldehyde dehydrogenase family 2 member B7, mitochondrial-like [Elaeis guineensis]	Aldehyde dehydrogenase family 2 member B7, mitochondrial OS=Arabidopsis thaliana GN=ALDH2B7 PE=2 SV=2
QY65.gp6	Garlic virus B	Asa6G00720.1	brown	0.3134	0		Asa5G03633.1	PREDICTED: aldehyde dehydrogenase family 2 member C4 isoform X1 [Phoenix dactylifera]	Aldehyde dehydrogenase family 2 member C4 OS=Arabidopsis thaliana GN=ALDH2C4 PE=1 SV=2
X660.gp6	Garlic virus D	Asa5G04566.1	brown	0.3115	0		Asa1G02319.1	PREDICTED: aldehyde dehydrogenase family 3 member F1 [Phoenix dactylifera]	Aldehyde dehydrogenase family 3 member F1 OS=Arabidopsis thaliana GN=ALDH3F1 PE=2 SV=2
QY65.gp6	Garlic virus B	Asa2G05816.1	brown	0.3114	0		Asa6G03825.1	PREDICTED: aldehyde dehydrogenase family 3 member H1-like [Musa acuminata subsp. malaccensis]	Aldehyde dehydrogenase family 3 member H1 OS=Arabidopsis thaliana GN=ALDH3H1 PE=1 SV=2
X660.gp6	Garlic virus D	Asa2G00755.1	brown	0.3063	0		Asa6G00836.1	PREDICTED: aldehyde dehydrogenase family 7 member A1 [Elaeis guineensis]	Aldehyde dehydrogenase family 7 member B4 OS=Arabidopsis thaliana GN=ALDH7B4 PE=2 SV=3
X660.gp6	Garlic virus D	Asa0G05637.1	brown	0.3058	0		Asa5G05669.1	PREDICTED: aldo-keto reductase family 4 member C9-like isoform X1 [Elaeis guineensis]	Aldo-keto reductase family 4 member C9 OS=Arabidopsis thaliana GN=AKR4C9 PE=1 SV=1
X660.gp6	Garlic virus D	Asa3G04922.1	brown	0.3047	0		Asa4G02379.1	PREDICTED: ALG-2 interacting protein X-like [Phoenix dactylifera]	ALG-2 interacting protein X OS=Dictyostelium discoideum GN=alxA PE=1 SV=1
QY65.gp6	Garlic virus B	Asa0G03404.1	brown	0.3045	0		Asa2G03783.1	PREDICTED: cytochrome P450 86B1-like [Phoenix dactylifera]	Alkane hydroxylase MAH1 OS=Arabidopsis thaliana GN=CYP96A15 PE=2 SV=1
GvEgp8	Garlic virus E	Asa0G01383.1	brown	0.3037	0		Asa2G06918.1	allene oxide cyclase1 [Zea mays]	Allene oxide cyclase 4, chloroplastic OS=Arabidopsis thaliana GN=AOC4 PE=2 SV=1
GvEgp8	Garlic virus E	Asa2G05816.1	brown	0.3023	0		Asa3G00535.1	PREDICTED: allene oxide synthase 1, chloroplastic-like [Elaeis guineensis]	Allene oxide synthase, chloroplastic OS=Linum usitatissimum GN=CYP74A PE=1 SV=1
X660.gp6	Garlic virus D	Asa2G00754.1	brown	0.3016	0		Asa5G01836.1	cysteine-sulphoxide lyase [Allium cepa]	Alliin lyase (Fragment) OS=Allium cepa var. aggregatum PE=2 SV=1
QY65.gp6	Garlic virus B	Asa0G02943.1	brown	0.299	0		Asa4G04930.1	alliinase [Allium sativum]	Alliin lyase 1 OS=Allium sativum PE=1 SV=1
GvEgp1	Garlic virus E	Asa7G04099.1	brown	0.2968	0		Asa5G05560.1	RecName: Full=Alliin lyase 1; Short=Alliinase-1; AltName: Full=Cysteine sulphoxide lyase 1; Flags: Precursor [Allium sativum]	Alliin lyase 1 OS=Allium sativum PE=1 SV=1
X660.gp6	Garlic virus D	Asa0G01124.1	brown	0.2965	0		Asa5G05561.1	alliinase [Allium sativum]	Alliin lyase 1 OS=Allium sativum PE=1 SV=1
X660.gp6	Garlic virus D	Asa2G06168.1	brown	0.2964	0		Asa5G05559.1	alliinase [Allium sativum]	Alliin lyase 2 OS=Allium sativum PE=1 SV=1
X660.gp6	Garlic virus D	Asa0G01383.1	brown	0.2958	0		Asa3G04051.1	unknown, partial [Allium sativum]	Alliin lyase OS=Allium cepa PE=1 SV=2
QY65.gp6	Garlic virus B	Asa4G03140.1	brown	0.2919	0		Asa2G05946.1	PREDICTED: alpha carbonic anhydrase 7-like [Elaeis guineensis]	Alpha carbonic anhydrase 7 OS=Arabidopsis thaliana GN=ACA7 PE=2 SV=1
GvEgp8	Garlic virus E	Asa0G03404.1	brown	0.289	0		Asa6G05355.1	PREDICTED: alpha,alpha-trehalose-phosphate synthase [UDP-forming] 5 [Phoenix dactylifera]	Alpha,alpha-trehalose-phosphate synthase [UDP-forming] 5 OS=Arabidopsis thaliana GN=TPS5 PE=1 SV=2
X660.gp6	Garlic virus D	Asa6G00720.1	brown	0.2871	0		Asa6G03222.1	Alpha-1,4-glucan-protein synthase [UDP-forming] 2 [Morus notabilis]	Alpha-1,4-glucan-protein synthase [UDP-forming] 2 OS=Solanum tuberosum GN=UPTG2 PE=1 SV=1
X660.gp6	Garlic virus D	Asa3G03702.1	brown	0.2868	0		Asa5G03020.1	PREDICTED: alpha-amylase 3, chloroplastic [Elaeis guineensis]	Alpha-amylase 3, chloroplastic OS=Arabidopsis thaliana GN=AMY3 PE=2 SV=1
QY65.gp6	Garlic virus B	Asa5G00798.1	brown	0.2831	0		Asa8G06137.1	PREDICTED: alpha-glucan water dikinase, chloroplastic isoform X3 [Musa acuminata subsp. malaccensis]	Alpha-glucan water dikinase, chloroplastic OS=Citrus reticulata GN=R1 PE=2 SV=1
QY65.gp6	Garlic virus B	Asa6G04586.1	brown	0.2814	0		Asa2G03372.1	PREDICTED: alpha-L-arabinofuranosidase 1-like isoform X1 [Phoenix dactylifera]	Alpha-L-arabinofuranosidase 1 OS=Arabidopsis thaliana GN=ASD1 PE=1 SV=1
QY65.gp6	Garlic virus B	Asa8G05598.1	brown	0.2813	0		Asa5G01593.1	PREDICTED: alpha-mannosidase [Elaeis guineensis]	Alpha-mannosidase OS=Canavalia ensiformis PE=1 SV=1
X660.gp6	Garlic virus D	Asa2G05816.1	brown	0.2785	0		Asa6G03706.1	PREDICTED: alpha-mannosidase [Elaeis guineensis]	Alpha-mannosidase OS=Canavalia ensiformis PE=1 SV=1
QY65.gp6	Garlic virus B	Asa4G03523.1	brown	0.2784	0		Asa2G07238.1	PREDICTED: amino acid permease 8-like [Phoenix dactylifera]	Amino acid permease 1 OS=Arabidopsis thaliana GN=AAP1 PE=1 SV=1
X660.gp6	Garlic virus D	Asa5G05167.1	brown	0.278	0		Asa6G01363.1	PREDICTED: amino acid permease 3-like [Musa acuminata subsp. malaccensis]	Amino acid permease 3 OS=Arabidopsis thaliana GN=AAP3 PE=1 SV=2
QY65.gp6	Garlic virus B	Asa4G03640.1	brown	0.2764	0		Asa7G04658.1	PREDICTED: amino acid permease 8-like [Musa acuminata subsp. malaccensis]	Amino acid permease 5 OS=Arabidopsis thaliana GN=AAP5 PE=1 SV=1
X660.gp6	Garlic virus D	Asa5G05561.1	brown	0.2762	0		Asa3G04209.1	PREDICTED: annexin D8-like [Elaeis guineensis]	Annexin A13 OS=Homo sapiens GN=ANXA13 PE=1 SV=3
QY65.gp6	Garlic virus B	Asa5G04752.1	brown	0.2756	0		Asa7G00487.1	PREDICTED: anthranilate O-methyltransferase 1-like [Elaeis guineensis]	Anthranilate O-methyltransferase 1 OS=Zea mays GN=AAMT1 PE=1 SV=1
X660.gp6	Garlic virus D	Asa0G03404.1	brown	0.2739	0		Asa7G00501.1	PREDICTED: anthranilate O-methyltransferase 1-like [Elaeis guineensis]	Anthranilate O-methyltransferase 1 OS=Zea mays GN=AAMT1 PE=1 SV=1
GvEgp8	Garlic virus E	Asa5G04752.1	brown	0.2711	0		Asa3G05009.1	hypothetical protein OsJ_20786 [Oryza sativa Japonica Group]	Anthranilate O-methyltransferase 3 OS=Zea mays GN=AAMT3 PE=1 SV=1
GvEgp8	Garlic virus E	Asa0G02943.1	brown	0.2705	0		Asa4G03460.1	PREDICTED: anthranilate phosphoribosyltransferase, chloroplastic [Jatropha curcas]	Anthranilate phosphoribosyltransferase, chloroplastic OS=Arabidopsis thaliana GN=PAT1 PE=2 SV=1
GvEgp8	Garlic virus E	Asa6G04586.1	brown	0.2699	0		Asa2G04051.1	FAD/NAD(P)-binding oxidoreductase family protein [Theobroma cacao]	Apoptosis-inducing factor homolog B OS=Dictyostelium discoideum GN=aifB PE=3 SV=1
GvEgp8	Garlic virus E	Asa5G00798.1	brown	0.2691	9.88131291682493e-324		Asa2G06168.1	PREDICTED: aquaporin TIP3-1-like [Elaeis guineensis]	Aquaporin TIP3-2 OS=Zea mays GN=TIP3-2 PE=2 SV=1
QY65.gp6	Garlic virus B	Asa7G03575.1	brown	0.269	1.97626258336499e-323		Asa0G00231.1	arabinogalactan protein 16 [Arabidopsis thaliana]	Arabinogalactan peptide 16 OS=Arabidopsis thaliana GN=AGP16 PE=1 SV=1
GvEgp8	Garlic virus E	Asa4G03140.1	brown	0.2671	1.11300144301241e-318		Asa6G01623.1	arabinogalactan protein 16 [Arabidopsis thaliana]	Arabinogalactan peptide 16 OS=Arabidopsis thaliana GN=AGP16 PE=1 SV=1
QY65.gp6	Garlic virus B	Asa6G03706.1	brown	0.2663	9.56800019938341e-317		Asa7G05224.1	arabinogalactan protein 16 [Arabidopsis thaliana]	Arabinogalactan peptide 16 OS=Arabidopsis thaliana GN=AGP16 PE=1 SV=1
QY65.gp5	Garlic virus B	Asa7G03238.1	brown	0.2662	1.9640000222549e-316		Asa8G03683.1	hypothetical protein B456_010G080100 [Gossypium raimondii]	Arabinogalactan peptide 16 OS=Arabidopsis thaliana GN=AGP16 PE=1 SV=1
QY65.gp6	Garlic virus B	Asa4G04962.1	brown	0.2661	3.96899998331681e-316		Asa3G00773.1	PREDICTED: arginine decarboxylase-like [Phoenix dactylifera]	Arginine decarboxylase OS=Brassica juncea GN=ADC1 PE=2 SV=1
GvEgp8	Garlic virus E	Asa4G03640.1	brown	0.2655	8.72599999822338e-315		Asa8G01441.1	PREDICTED: argininosuccinate synthase, chloroplastic [Nelumbo nucifera]	Argininosuccinate synthase, chloroplastic OS=Arabidopsis thaliana GN=At4g24830 PE=2 SV=3
QY65.gp6	Garlic virus B	Asa2G06167.1	brown	0.2655	8.81000000179145e-315		Asa3G03019.1	PREDICTED: arogenate dehydrogenase 2, chloroplastic-like [Nelumbo nucifera]	Arogenate dehydrogenase 2, chloroplastic OS=Arabidopsis thaliana GN=TYRAAT2 PE=1 SV=1
QY65.gp5	Garlic virus B	Asa0G04006.1	brown	0.2654	1.59200000017174e-314		Asa1G03348.1	PREDICTED: aspartic proteinase nepenthesin-1 [Cucumis melo]	Aspartic proteinase nepenthesin-1 OS=Nepenthes gracilis GN=nep1 PE=1 SV=1
GvEgp8	Garlic virus E	Asa4G03523.1	brown	0.2641	2.60299999999985e-311		Asa1G03349.1	PREDICTED: aspartic proteinase nepenthesin-2-like [Musa acuminata subsp. malaccensis]	Aspartic proteinase nepenthesin-1 OS=Nepenthes gracilis GN=nep1 PE=1 SV=1
QY65.gp6	Garlic virus B	Asa6G00503.1	brown	0.2638	9.61200000000015e-311		Asa1G03350.1	PREDICTED: aspartic proteinase nepenthesin-1-like [Brachypodium distachyon]	Aspartic proteinase nepenthesin-1 OS=Nepenthes gracilis GN=nep1 PE=1 SV=1
GvEgp1	Garlic virus E	Asa7G05732.1	brown	0.2614	8.78e-305		Asa2G06684.1	PREDICTED: aspartic proteinase nepenthesin-1-like isoform X1 [Nelumbo nucifera]	Aspartic proteinase nepenthesin-1 OS=Nepenthes gracilis GN=nep1 PE=1 SV=1
X660.gp6	Garlic virus D	Asa4G03140.1	brown	0.2594	4.76e-300		Asa4G05636.1	PREDICTED: aspartic proteinase nepenthesin-1 [Musa acuminata subsp. malaccensis]	Aspartic proteinase nepenthesin-2 OS=Nepenthes gracilis GN=nep2 PE=1 SV=1
QY65.gp6	Garlic virus B	Asa3G02881.1	brown	0.2583	2.01e-297		Asa8G03226.1	PREDICTED: aspartic proteinase oryzasin-1-like [Musa acuminata subsp. malaccensis]	Aspartic proteinase oryzasin-1 OS=Oryza sativa subsp. japonica GN=Os05g0567100 PE=2 SV=2
QY65.gp5	Garlic virus B	Asa7G03244.1	brown	0.2581	4.4e-297		Asa8G05775.1	PREDICTED: aspartic proteinase oryzasin-1-like [Phoenix dactylifera]	Aspartic proteinase oryzasin-1 OS=Oryza sativa subsp. japonica GN=Os05g0567100 PE=2 SV=2
QY65.gp5	Garlic virus B	Asa5G05313.1	brown	0.258	8.12e-297		Asa2G06017.1	PREDICTED: aspartic proteinase-like protein 2 [Elaeis guineensis]	Aspartic proteinase-like protein 2 OS=Arabidopsis thaliana GN=At1g65240 PE=1 SV=2
GvEgp8	Garlic virus E	Asa6G03706.1	brown	0.2567	9.02e-294		Asa4G05886.1	PREDICTED: aspartic proteinase-like protein 2 isoform X1 [Nicotiana tomentosiformis]	Aspartic proteinase-like protein 2 OS=Arabidopsis thaliana GN=At1g65240 PE=1 SV=2
GvEgp8	Garlic virus E	Asa2G06167.1	brown	0.2562	1.34e-292		Asa6G07073.1	hypothetical protein POPTR_0001s22110g [Populus trichocarpa]	Aspartic proteinase-like protein 2 OS=Arabidopsis thaliana GN=At1g65240 PE=1 SV=2
X660.gp6	Garlic virus D	Asa6G04586.1	brown	0.2554	1.16e-290		Asa0G00362.1	PREDICTED: putative DNA-binding protein ESCAROLA [Sesamum indicum]	AT-hook motif nuclear-localized protein 21 OS=Arabidopsis thaliana GN=AHL21 PE=2 SV=1
GvEgp8	Garlic virus E	Asa7G03575.1	brown	0.2553	2.76e-290		Asa4G02162.1	hypothetical protein POPTR_0008s05890g [Populus trichocarpa]	AT-hook motif nuclear-localized protein 21 OS=Arabidopsis thaliana GN=AHL21 PE=2 SV=1
QY65.gp6	Garlic virus B	Asa2G05973.1	brown	0.2547	6.57e-289		Asa8G00412.1	PREDICTED: ATP synthase mitochondrial F1 complex assembly factor 2 [Nelumbo nucifera]	ATP synthase mitochondrial F1 complex assembly factor 2 OS=Mus musculus GN=Atpaf2 PE=1 SV=1
X660.gp6	Garlic virus D	Asa5G04752.1	brown	0.2544	3.13e-288		Asa4G00147.1	PREDICTED: uncharacterized protein LOC103718614 isoform X2 [Phoenix dactylifera]	ATPase family AAA domain-containing protein 1 OS=Rattus norvegicus GN=Atad1 PE=1 SV=1
GvEgp8	Garlic virus E	Asa4G04962.1	brown	0.2541	1.39e-287		Asa3G00817.1	PREDICTED: ATP-dependent 6-phosphofructokinase 5, chloroplastic-like [Elaeis guineensis]	ATP-dependent 6-phosphofructokinase 5, chloroplastic OS=Arabidopsis thaliana GN=PFK5 PE=1 SV=1
QY65.gp6	Garlic virus B	Asa3G01146.1	brown	0.2534	6.89e-286		Asa0G02296.1	PREDICTED: ATP-dependent Clp protease ATP-binding subunit clpX-like, mitochondrial [Solanum lycopersicum]	ATP-dependent Clp protease ATP-binding subunit ClpX OS=Dechloromonas aromatica (strain RCB) GN=clpX PE=3 SV=1
QY65.gp6	Garlic virus B	Asa5G02952.1	brown	0.2513	3.43e-281		Asa7G04527.1	PREDICTED: ATP-dependent helicase BRM-like [Elaeis guineensis]	ATP-dependent helicase BRM OS=Arabidopsis thaliana GN=BRM PE=1 SV=1
GvEgp8	Garlic virus E	Asa8G05598.1	brown	0.2511	1.43e-280		Asa7G07342.1	osftsh8 - oryza sativa ftsh protease, homologue of atftsh3/10, partial [Oryza sativa Indica Group]	ATP-dependent zinc metalloprotease FTSH 10, mitochondrial OS=Arabidopsis thaliana GN=FTSH10 PE=1 SV=1
X660.gp6	Garlic virus D	Asa4G03523.1	brown	0.2507	1.13e-279		Asa3G01117.1	PREDICTED: ATP-dependent zinc metalloprotease FTSH 6, chloroplastic [Elaeis guineensis]	ATP-dependent zinc metalloprotease FTSH 6, chloroplastic OS=Arabidopsis thaliana GN=FTSH6 PE=2 SV=1
GvEgp8	Garlic virus E	Asa6G00503.1	brown	0.2485	1.01e-274		Asa6G04096.1	PREDICTED: uncharacterized protein LOC103455401 [Malus domestica]	AT-rich interactive domain-containing protein 2 OS=Arabidopsis thaliana GN=ARID2 PE=2 SV=1
GvEgp8	Garlic virus E	Asa3G02881.1	brown	0.2473	4.29e-272		Asa3G01112.1	PREDICTED: autophagy-related protein 18h-like isoform X2 [Elaeis guineensis]	Autophagy-related protein 18g OS=Arabidopsis thaliana GN=ATG18G PE=2 SV=1
GvEgp8	Garlic virus E	Asa2G05973.1	brown	0.2465	2.61e-270		Asa7G03737.1	PREDICTED: autophagy-related protein 8C isoform X1 [Phoenix dactylifera]	Autophagy-related protein 8C OS=Oryza sativa subsp. japonica GN=ATG8C PE=2 SV=1
GvEgp8	Garlic virus E	Asa3G03703.1	brown	0.2464	5.71e-270		Asa7G01305.1	PREDICTED: auxilin-like protein 1 isoform X1 [Musa acuminata subsp. malaccensis]	Auxilin-like protein 1 OS=Arabidopsis thaliana GN=AUL1 PE=2 SV=2
GvEgp1	Garlic virus E	Asa6G04610.1	brown	0.246	3.51e-269		Asa6G06671.1	PREDICTED: auxilin-related protein 1-like [Zea mays]	Auxilin-related protein 2 OS=Arabidopsis thaliana GN=At4g12770 PE=1 SV=1
QY65.gp6	Garlic virus B	Asa3G04051.1	brown	0.2455	6.51e-268		Asa7G02236.1	unnamed protein product [Vitis vinifera]	Auxilin-related protein 2 OS=Arabidopsis thaliana GN=At4g12770 PE=1 SV=1
QY65.gp6	Garlic virus B	Asa3G03703.1	brown	0.2452	2.87e-267		Asa4G01631.1	unnamed protein product [Vitis vinifera]	Auxin response factor 11 OS=Oryza sativa subsp. japonica GN=ARF11 PE=2 SV=1
GvEgp8	Garlic virus E	Asa3G01146.1	brown	0.2448	1.91e-266		Asa0G02535.1	PREDICTED: auxin response factor 6 isoform X2 [Jatropha curcas]	Auxin response factor 17 OS=Oryza sativa subsp. indica GN=ARF17 PE=3 SV=1
QY65.gp6	Garlic virus B	Asa3G02262.1	brown	0.2442	5.32e-265		Asa3G04462.1	hypothetical protein JCGZ_25039 [Jatropha curcas]	Auxin transporter-like protein 2 OS=Medicago truncatula GN=LAX2 PE=2 SV=1
X660.gp6	Garlic virus D	Asa4G03640.1	brown	0.2438	3.91e-264		Asa4G01059.1	PREDICTED: germin-like protein 8-14 [Phoenix dactylifera]	Auxin-binding protein ABP19a OS=Prunus persica GN=ABP19A PE=3 SV=1
X660.gp6	Garlic virus D	Asa8G05598.1	brown	0.2422	8.78e-261		Asa7G03113.1	PREDICTED: auxin-induced protein 22D-like [Phoenix dactylifera]	Auxin-induced protein 22B OS=Vigna radiata var. radiata GN=AUX22B PE=2 SV=1
X660.gp6	Garlic virus D	Asa5G00798.1	brown	0.2416	2.13e-259		Asa7G02563.1	PREDICTED: auxin-induced protein 15A-like [Elaeis guineensis]	Auxin-responsive protein SAUR32 OS=Arabidopsis thaliana GN=SAUR32 PE=2 SV=1
QY65.gp6	Garlic virus B	Asa6G03587.1	brown	0.241	5.23e-258		Asa5G02968.1	PREDICTED: auxin-induced protein 15A-like [Phoenix dactylifera]	Auxin-responsive protein SAUR40 OS=Arabidopsis thaliana GN=SAUR40 PE=2 SV=1
X660.gp6	Garlic virus D	Asa4G04962.1	brown	0.241	6.13e-258		Asa5G05087.1	PREDICTED: uncharacterized protein LOC100257334 [Vitis vinifera]	Auxin-responsive protein SAUR62 OS=Arabidopsis thaliana GN=SAUR62 PE=2 SV=1
X660.gp6	Garlic virus D	Asa6G03706.1	brown	0.2398	2.05e-255		Asa8G01910.1	PREDICTED: uncharacterized protein LOC103718793 isoform X2 [Phoenix dactylifera]	B2 protein OS=Daucus carota PE=2 SV=1
GvEgp1	Garlic virus E	Asa0G04270.1	brown	0.2398	2.31e-255		Asa3G00549.1	PREDICTED: putative B3 domain-containing protein Os03g0621600 [Phoenix dactylifera]	B3 domain-containing protein At3g06220 OS=Arabidopsis thaliana GN=At3g06220 PE=2 SV=1
X660.gp6	Garlic virus D	Asa2G05973.1	brown	0.2396	4.75e-255		Asa1G01571.1	PREDICTED: B3 domain-containing protein Os05g0481400 [Phoenix dactylifera]	B3 domain-containing protein Os05g0481400 OS=Oryza sativa subsp. japonica GN=Os05g0481400 PE=2 SV=1
GvEgp8	Garlic virus E	Asa6G03587.1	brown	0.2396	5.25e-255		Asa3G04059.1	hypothetical protein [Zea mays]	B3 domain-containing protein Os05g0481400 OS=Oryza sativa subsp. japonica GN=Os05g0481400 PE=2 SV=1
GvEgp8	Garlic virus E	Asa5G02952.1	brown	0.2392	4.4e-254		Asa7G05938.1	hypothetical protein POPTR_0509s00200g, partial [Populus trichocarpa]	Basic 7S globulin OS=Glycine max GN=BG PE=1 SV=2
X660.gp6	Garlic virus D	Asa7G03575.1	brown	0.2368	7.63e-249		Asa7G05947.1	PREDICTED: basic 7S globulin-like [Elaeis guineensis]	Basic 7S globulin OS=Glycine max GN=BG PE=1 SV=2
GvEgp8	Garlic virus E	Asa7G01508.1	brown	0.2361	1.51e-247		Asa7G07708.1	PREDICTED: basic 7S globulin-like [Elaeis guineensis]	Basic 7S globulin OS=Glycine max GN=BG PE=1 SV=2
X660.gp6	Garlic virus D	Asa0G02943.1	brown	0.236	3.67e-247		Asa6G00714.1	chitinase, partial [Allium sativum]	Basic endochitinase A OS=Secale cereale GN=rsca PE=1 SV=1
QY65.gp6	Garlic virus B	Asa7G01277.1	brown	0.2355	3.12e-246		Asa6G00720.1	chitinase, partial [Allium sativum]	Basic endochitinase C OS=Secale cereale GN=rscc PE=1 SV=1
X660.gp6	Garlic virus D	Asa6G00503.1	brown	0.2349	5.71e-245		Asa2G03621.1	PREDICTED: uncharacterized protein LOC105034737 [Elaeis guineensis]	Basic secretory protease (Fragments) OS=Boswellia serrata PE=1 SV=1
GvEgp1	Garlic virus E	Asa2G05815.1	brown	0.2342	2.21e-243		Asa5G00491.1	Bax inhibitor 1 [Musa ABB Group]	Bax inhibitor 1 OS=Arabidopsis thaliana GN=BI-1 PE=1 SV=1
X660.gp6	Garlic virus D	Asa2G06167.1	brown	0.2337	2.2e-242		Asa6G01110.1	PREDICTED: BEL1-like homeodomain protein 1 [Phoenix dactylifera]	BEL1-like homeodomain protein 1 OS=Arabidopsis thaliana GN=BLH1 PE=1 SV=1
X660.gp6	Garlic virus D	Asa3G01146.1	brown	0.2321	5.64e-239		Asa5G01577.1	PREDICTED: BEL1-like homeodomain protein 4 [Musa acuminata subsp. malaccensis]	BEL1-like homeodomain protein 2 OS=Arabidopsis thaliana GN=BLH2 PE=1 SV=3
QY65.gp6	Garlic virus B	Asa7G05947.1	brown	0.2313	2.51e-237		Asa7G02433.1	PREDICTED: BEL1-like homeodomain protein 7 [Elaeis guineensis]	BEL1-like homeodomain protein 7 OS=Arabidopsis thaliana GN=BLH7 PE=2 SV=1
QY65.gp6	Garlic virus B	Asa4G02790.1	brown	0.2302	4.97e-235		Asa7G00495.1	PREDICTED: anthranilate O-methyltransferase 3-like [Musa acuminata subsp. malaccensis]	Benzoate O-methyltransferase OS=Zea mays GN=OMT8 PE=1 SV=1
QY65.gp6	Garlic virus B	Asa2G05916.1	brown	0.23	1.48e-234		Asa2G06868.1	benzoyl coenzyme A: benzyl alcohol benzoyl transferase [Petunia x hybrida]	Benzyl alcohol O-benzoyltransferase OS=Nicotiana tabacum GN=HSR201 PE=1 SV=1
GvEgp8	Garlic virus E	Asa3G02262.1	brown	0.2296	9.73e-234		Asa2G06884.1	PREDICTED: benzyl alcohol O-benzoyltransferase-like [Citrus sinensis]	Benzyl alcohol O-benzoyltransferase OS=Nicotiana tabacum GN=HSR201 PE=1 SV=1
QY65.gp6	Garlic virus B	Asa7G01508.1	brown	0.2295	1.23e-233		Asa8G04433.1	PREDICTED: beta-1,4-mannosyl-glycoprotein 4-beta-N-acetylglucosaminyltransferase-like isoform X2 [Elaeis guineensis]	Beta-1,4-mannosyl-glycoprotein 4-beta-N-acetylglucosaminyltransferase OS=Rattus norvegicus GN=Mgat3 PE=1 SV=2
X660.gp6	Garlic virus D	Asa3G02881.1	brown	0.2282	6.65e-231		Asa5G03526.1	PREDICTED: beta-amylase 1, chloroplastic [Phoenix dactylifera]	Beta-amylase 1, chloroplastic OS=Arabidopsis thaliana GN=BAM1 PE=1 SV=1
QY65.gp6	Garlic virus B	Asa5G04152.1	brown	0.228	1.84e-230		Asa5G03190.1	cell wall invertase [Agave tequilana]	Beta-fructofuranosidase, insoluble isoenzyme 3 OS=Oryza sativa subsp. japonica GN=CIN3 PE=2 SV=1
QY65.gp5	Garlic virus B	Asa5G05559.1	brown	0.2266	1.45e-227		Asa8G04697.1	putative cell wall invertase [Asparagus officinalis]	Beta-fructofuranosidase, insoluble isoenzyme 4 OS=Oryza sativa subsp. japonica GN=CIN4 PE=2 SV=1
QY65.gp6	Garlic virus B	Asa8G03769.1	brown	0.2264	4.02e-227		Asa6G01167.1	putative cell wall invertase [Asparagus officinalis]	Beta-fructofuranosidase, insoluble isoenzyme 7 OS=Oryza sativa subsp. japonica GN=CIN7 PE=2 SV=1
QY65.gp6	Garlic virus B	Asa0G02494.1	brown	0.225	2.76e-224		Asa2G06707.1	PREDICTED: beta-galactosidase 2 [Musa acuminata subsp. malaccensis]	Beta-galactosidase 2 OS=Oryza sativa subsp. japonica GN=Os01g0580200 PE=2 SV=1
GvEgp8	Garlic virus E	Asa3G04051.1	brown	0.2237	8.98e-222		Asa0G02033.1	PREDICTED: beta-galactosidase 5-like [Elaeis guineensis]	Beta-galactosidase 5 OS=Oryza sativa subsp. japonica GN=Os03g0165400 PE=2 SV=1
X660.gp6	Garlic virus D	Asa6G03587.1	brown	0.2234	5.14e-221		Asa1G02184.1	PREDICTED: beta-galactosidase 5-like [Elaeis guineensis]	Beta-galactosidase 5 OS=Oryza sativa subsp. japonica GN=Os03g0165400 PE=2 SV=1
X660.gp6	Garlic virus D	Asa5G02952.1	brown	0.223	2.32e-220		Asa5G05014.1	PREDICTED: beta-galactosidase 8-like isoform X2 [Elaeis guineensis]	Beta-galactosidase 8 OS=Arabidopsis thaliana GN=BGAL8 PE=2 SV=2
GvEgp8	Garlic virus E	Asa7G05947.1	brown	0.2227	1.32e-219		Asa6G05126.1	PREDICTED: beta-galactosidase 8 isoform X1 [Elaeis guineensis]	Beta-galactosidase 8 OS=Oryza sativa subsp. japonica GN=Os05g0539400 PE=2 SV=1
GvEgp8	Garlic virus E	Asa7G01277.1	brown	0.2226	1.89e-219		Asa8G01223.1	RecName: Full=Beta-galactosidase; Short=Lactase; Flags: Precursor [Asparagus officinalis]	Beta-galactosidase OS=Asparagus officinalis PE=2 SV=1
X660.gp6	Garlic virus D	Asa3G03703.1	brown	0.2222	1.16e-218		Asa6G02269.1	hypothetical protein [Delphinium grandiflorum]	Beta-glucosidase 11 OS=Arabidopsis thaliana GN=BGLU11 PE=2 SV=2
GvEgp1	Garlic virus E	Asa7G01426.1	brown	0.222	2.33e-218		Asa6G02270.1	hypothetical protein [Delphinium grandiflorum]	Beta-glucosidase 11 OS=Arabidopsis thaliana GN=BGLU11 PE=2 SV=2
QY65.gp6	Garlic virus B	Asa7G06679.1	brown	0.222	2.75e-218		Asa6G02271.1	hypothetical protein [Delphinium grandiflorum]	Beta-glucosidase 11 OS=Arabidopsis thaliana GN=BGLU11 PE=2 SV=2
GvEgp1	Garlic virus E	Asa0G05866.1	brown	0.2209	3.79e-216		Asa6G06567.1	PREDICTED: beta-glucosidase 11-like [Elaeis guineensis]	Beta-glucosidase 11 OS=Arabidopsis thaliana GN=BGLU11 PE=2 SV=2
GvEgp8	Garlic virus E	Asa4G02790.1	brown	0.2207	1.16e-215		Asa8G03147.1	PREDICTED: beta-glucosidase 12-like [Nelumbo nucifera]	Beta-glucosidase 11 OS=Oryza sativa subsp. japonica GN=BGLU11 PE=3 SV=2
QY65.gp6	Garlic virus B	Asa8G03765.1	brown	0.2205	2.29e-215		Asa8G05079.1	hypothetical protein SORBIDRAFT_06g019840 [Sorghum bicolor]	Beta-glucosidase 24 OS=Oryza sativa subsp. japonica GN=BGLU24 PE=2 SV=1
QY65.gp6	Garlic virus B	Asa7G00770.1	brown	0.2205	2.36e-215		Asa8G05089.1	PREDICTED: beta-glucosidase 12-like [Nelumbo nucifera]	Beta-glucosidase 24 OS=Oryza sativa subsp. japonica GN=BGLU24 PE=2 SV=1
QY65.gp6	Garlic virus B	Asa3G03519.1	brown	0.2203	6.15e-215		Asa4G00939.1	PREDICTED: beta-glucosidase 25 isoform X1 [Elaeis guineensis]	Beta-glucosidase 25 OS=Oryza sativa subsp. japonica GN=BGLU25 PE=2 SV=2
QY65.gp6	Garlic virus B	Asa5G05560.1	brown	0.2202	1.02e-214		Asa4G03288.1	PREDICTED: beta-hexosaminidase 3 [Phoenix dactylifera]	Beta-hexosaminidase 3 OS=Arabidopsis thaliana GN=HEXO3 PE=1 SV=1
QY65.gp6	Garlic virus B	Asa5G00797.1	brown	0.2199	4.65e-214		Asa4G04670.1	PREDICTED: BI1-like protein [Fragaria vesca subsp. vesca]	BI1-like protein OS=Arabidopsis thaliana GN=At4g15470 PE=2 SV=1
GvEgp8	Garlic virus E	Asa2G05916.1	brown	0.2197	1.15e-213		Asa7G01759.1	PREDICTED: bidirectional sugar transporter SWEET1a [Brachypodium distachyon]	Bidirectional sugar transporter SWEET1a OS=Oryza sativa subsp. japonica GN=SWEET1A PE=2 SV=1
GvEgp1	Garlic virus E	Asa4G04689.1	brown	0.2182	8.77e-211		Asa0G02772.1	PREDICTED: bidirectional sugar transporter SWEET2a-like isoform X2 [Phoenix dactylifera]	Bidirectional sugar transporter SWEET2a OS=Oryza sativa subsp. japonica GN=SWEET2A PE=2 SV=1
QY65.gp6	Garlic virus B	Asa7G03284.1	brown	0.218	1.97e-210		Asa0G03398.1	RecName: Full=Bifunctional 6(G)-fructosyltransferase/2,1-fructan:2,1-fructan 1-fructosyltransferase; Short=1-FFT; Short=6G-FFT; Short=6GFT; Short=FFT [Allium cepa]	Bifunctional 6(G)-fructosyltransferase/2,1-fructan:2,1-fructan 1-fructosyltransferase OS=Allium cepa PE=1 SV=1
GvEgp8	Garlic virus E	Asa5G04152.1	brown	0.2179	2.89e-210		Asa6G03055.1	RecName: Full=Bifunctional 6(G)-fructosyltransferase/2,1-fructan:2,1-fructan 1-fructosyltransferase; Short=1-FFT; Short=6G-FFT; Short=6GFT; Short=FFT [Allium cepa]	Bifunctional 6(G)-fructosyltransferase/2,1-fructan:2,1-fructan 1-fructosyltransferase OS=Allium cepa PE=1 SV=1
QY65.gp6	Garlic virus B	Asa4G04481.1	brown	0.2175	2.1e-209		Asa7G01723.1	PREDICTED: bifunctional epoxide hydrolase 2-like isoform X2 [Phoenix dactylifera]	Bifunctional epoxide hydrolase 2 OS=Sus scrofa GN=EPHX2 PE=2 SV=1
GvEgp8	Garlic virus E	Asa3G03519.1	brown	0.217	1.91e-208		Asa8G05486.1	RecName: Full=Bifunctional abietadiene synthase, chloroplastic; AltName: Full=(-)-abieta-7(8),13(14)-diene synthase; AltName: Full=Abietadiene cyclase; Short=AgAS; AltName: Full=Agggabi; Includes: RecName: Full=Abietadiene synthase; AltName: Full=Neoabietadiene synthase; Includes: RecName: Full=Copalyl diphosphate synthase; Flags: Precursor [Abies grandis]	Bifunctional levopimaradiene synthase, chloroplastic OS=Picea abies GN=TPS-LAS PE=2 SV=1
QY65.gp6	Garlic virus B	Asa6G06668.1	brown	0.217	1.99e-208		Asa1G01984.1	PREDICTED: alpha carbonic anhydrase 7-like [Elaeis guineensis]	Bifunctional monodehydroascorbate reductase and carbonic anhydrase nectarin-3 OS=Nicotiana langsdorffii x Nicotiana sanderae GN=NEC3 PE=1 SV=1
X660.gp6	Garlic virus D	Asa7G01277.1	brown	0.2167	9.05e-208		Asa3G02344.1	PREDICTED: bifunctional nuclease 2 [Vitis vinifera]	Bifunctional nuclease 2 OS=Arabidopsis thaliana GN=BBD2 PE=2 SV=1
GvEgp8	Garlic virus E	Asa5G00995.1	brown	0.2167	9.44e-208		Asa7G06595.1	hypothetical protein F383_09826 [Gossypium arboreum]	Bifunctional UDP-glucose 4-epimerase and UDP-xylose 4-epimerase 1 OS=Arabidopsis thaliana GN=UGE1 PE=1 SV=2
GvEgp8	Garlic virus E	Asa5G05560.1	brown	0.2165	1.71e-207		Asa8G00859.1	PREDICTED: branched-chain-amino-acid aminotransferase 2, chloroplastic-like [Elaeis guineensis]	Branched-chain-amino-acid aminotransferase 2, chloroplastic OS=Arabidopsis thaliana GN=BCAT2 PE=1 SV=1
GvEgp1	Garlic virus E	Asa0G02784.1	brown	0.2165	1.78e-207		Asa5G02960.1	PREDICTED: branched-chain-amino-acid aminotransferase 2, chloroplastic-like [Elaeis guineensis]	Branched-chain-amino-acid aminotransferase 3, chloroplastic OS=Arabidopsis thaliana GN=BCAT3 PE=1 SV=1
QY65.gp6	Garlic virus B	Asa5G00995.1	brown	0.2159	3.2e-206		Asa6G05477.1	PREDICTED: brefeldin A-inhibited guanine nucleotide-exchange protein 1 [Elaeis guineensis]	Brefeldin A-inhibited guanine nucleotide-exchange protein 1 OS=Arabidopsis thaliana GN=BIG1 PE=2 SV=1
QY65.gp6	Garlic virus B	Asa6G04090.1	brown	0.2152	5.73e-205		Asa5G04394.1	PREDICTED: uncharacterized protein LOC105059588 isoform X3 [Elaeis guineensis]	Bromodomain adjacent to zinc finger domain protein 1A (Fragment) OS=Xenopus laevis GN=baz1a PE=2 SV=1
GvEgp8	Garlic virus E	Asa8G03765.1	brown	0.2152	6.16e-205		Asa5G00250.1	hypothetical protein OsI_26165 [Oryza sativa Indica Group]	Bromodomain and PHD finger-containing protein 3 OS=Homo sapiens GN=BRPF3 PE=1 SV=2
QY65.gp6	Garlic virus B	Asa1G03349.1	brown	0.2146	8.48e-204		Asa7G04403.1	PREDICTED: BTB/POZ and TAZ domain-containing protein 1-like [Phoenix dactylifera]	BTB/POZ and TAZ domain-containing protein 1 OS=Arabidopsis thaliana GN=BT1 PE=1 SV=1
GvEgp8	Garlic virus E	Asa8G03769.1	brown	0.2143	4.06e-203		Asa1G04826.1	PREDICTED: BTB/POZ and TAZ domain-containing protein 1-like [Phoenix dactylifera]	BTB/POZ and TAZ domain-containing protein 2 OS=Arabidopsis thaliana GN=BT2 PE=1 SV=1
GvEgp8	Garlic virus E	Asa8G05416.1	brown	0.2139	1.63e-202		Asa4G03524.1	PREDICTED: BTB/POZ and TAZ domain-containing protein 2-like [Phoenix dactylifera]	BTB/POZ and TAZ domain-containing protein 2 OS=Arabidopsis thaliana GN=BT2 PE=1 SV=1
GvEgp8	Garlic virus E	Asa7G03284.1	brown	0.2135	1.32e-201		Asa7G03957.1	PREDICTED: BTB/POZ and TAZ domain-containing protein 1-like [Phoenix dactylifera]	BTB/POZ and TAZ domain-containing protein 2 OS=Arabidopsis thaliana GN=BT2 PE=1 SV=1
X660.gp6	Garlic virus D	Asa3G04051.1	brown	0.2132	4.62e-201		Asa0G02784.1	PREDICTED: BURP domain-containing protein 12-like [Musa acuminata subsp. malaccensis]	BURP domain-containing protein 12 OS=Oryza sativa subsp. japonica GN=BURP12 PE=2 SV=1
QY65.gp1	Garlic virus B	Asa7G03238.1	brown	0.213	1.03e-200		Asa7G01277.1	PREDICTED: BURP domain-containing protein 12-like [Elaeis guineensis]	BURP domain-containing protein 12 OS=Oryza sativa subsp. japonica GN=BURP12 PE=2 SV=1
GvEgp1	Garlic virus E	Asa8G04697.1	brown	0.212	6.91e-199		Asa0G05866.1	PREDICTED: BURP domain-containing protein 6-like [Elaeis guineensis]	BURP domain-containing protein 3 OS=Oryza sativa subsp. japonica GN=BURP3 PE=2 SV=1
QY65.gp6	Garlic virus B	Asa8G05416.1	brown	0.2119	1.27e-198		Asa2G04690.1	PREDICTED: dehydration-responsive protein RD22 [Nelumbo nucifera]	BURP domain-containing protein 3 OS=Oryza sativa subsp. japonica GN=BURP3 PE=2 SV=1
GvEgp1	Garlic virus E	Asa7G03267.1	brown	0.2116	5.04e-198		Asa5G01924.1	PREDICTED: BURP domain-containing protein 3 [Phoenix dactylifera]	BURP domain-containing protein 3 OS=Oryza sativa subsp. japonica GN=BURP3 PE=2 SV=1
GvEgp8	Garlic virus E	Asa4G04481.1	brown	0.2114	1.28e-197		Asa6G01858.1	PREDICTED: BURP domain-containing protein 3 [Phoenix dactylifera]	BURP domain-containing protein 3 OS=Oryza sativa subsp. japonica GN=BURP3 PE=2 SV=1
X660.gp6	Garlic virus D	Asa7G05947.1	brown	0.2112	2.87e-197		Asa5G00133.1	PREDICTED: bystin [Elaeis guineensis]	Bystin OS=Homo sapiens GN=BYSL PE=1 SV=3
QY65.gp5	Garlic virus B	Asa7G04099.1	brown	0.211	6.99e-197		Asa8G04448.1	PREDICTED: C2 and GRAM domain-containing protein At5g50170 [Elaeis guineensis]	C2 and GRAM domain-containing protein At5g50170 OS=Arabidopsis thaliana GN=At5g50170 PE=2 SV=1
GvEgp1	Garlic virus E	Asa5G05633.1	brown	0.211	7.97e-197		Asa8G00056.1	PREDICTED: C2 domain-containing protein At1g53590-like isoform X1 [Elaeis guineensis]	C2 domain-containing protein At1g53590 OS=Arabidopsis thaliana GN=NTMC2T6.1 PE=1 SV=2
X660.gp5	Garlic virus D	Asa7G03238.1	brown	0.2108	1.42e-196		Asa2G02426.1	PREDICTED: tricetin 3',4',5'-O-trimethyltransferase-like [Musa acuminata subsp. malaccensis]	Caffeic acid 3-O-methyltransferase OS=Eucalyptus gunnii GN=OMT PE=2 SV=1
X660.gp6	Garlic virus D	Asa7G01508.1	brown	0.2101	2.93e-195		Asa2G05384.1	PREDICTED: tricetin 3',4',5'-O-trimethyltransferase [Phoenix dactylifera]	Caffeic acid 3-O-methyltransferase OS=Rosa chinensis GN=COMT1 PE=2 SV=1
QY65.gp6	Garlic virus B	Asa6G01167.1	brown	0.2101	3.22e-195		Asa1G02897.1	PREDICTED: caffeoylshikimate esterase-like [Elaeis guineensis]	Caffeoylshikimate esterase OS=Arabidopsis thaliana GN=CSE PE=1 SV=1
X660.gp5	Garlic virus D	Asa0G04006.1	brown	0.2098	1.32e-194		Asa6G06059.1	PREDICTED: caffeoylshikimate esterase [Sesamum indicum]	Caffeoylshikimate esterase OS=Arabidopsis thaliana GN=CSE PE=1 SV=1
QY65.gp1	Garlic virus B	Asa0G04006.1	brown	0.2097	2.12e-194		Asa8G04057.1	PREDICTED: caffeoylshikimate esterase-like [Phoenix dactylifera]	Caffeoylshikimate esterase OS=Arabidopsis thaliana GN=CSE PE=1 SV=1
QY65.gp6	Garlic virus B	Asa5G00573.1	brown	0.2092	1.33e-193		Asa1G02083.1	PREDICTED: uncharacterized protein LOC103706051 [Phoenix dactylifera]	Calcium sensing receptor, chloroplastic OS=Arabidopsis thaliana GN=CAS PE=1 SV=1
X660.gp6	Garlic virus D	Asa8G03765.1	brown	0.209	4.52e-193		Asa5G02147.1	PREDICTED: calcium uptake protein 1 homolog, mitochondrial-like [Musa acuminata subsp. malaccensis]	Calcium uptake protein 1, mitochondrial OS=Xenopus tropicalis GN=micu1 PE=2 SV=2
QY65.gp6	Garlic virus B	Asa2G01403.1	brown	0.2082	1.4e-191		Asa1G02280.1	PREDICTED: calcium-binding protein KIC [Beta vulgaris subsp. vulgaris]	Calcium-binding protein KIC OS=Arabidopsis thaliana GN=KIC PE=1 SV=2
GvEgp1	Garlic virus E	Asa8G02713.1	brown	0.2081	1.5e-191		Asa4G05659.1	PREDICTED: calcium-binding protein PBP1-like [Musa acuminata subsp. malaccensis]	Calcium-binding protein PBP1 OS=Arabidopsis thaliana GN=PBP1 PE=1 SV=1
QY65.gp6	Garlic virus B	Asa7G06899.1	brown	0.208	2.78e-191		Asa4G01634.1	calcium-dependent protein kinase 28-like protein [Ornithogalum longebracteatum]	Calcium-dependent protein kinase 28 OS=Arabidopsis thaliana GN=CPK28 PE=1 SV=1
GvEgp8	Garlic virus E	Asa7G06679.1	brown	0.2077	1.19e-190		Asa6G02581.1	PREDICTED: calcium-dependent protein kinase 32 [Elaeis guineensis]	Calcium-dependent protein kinase 32 OS=Arabidopsis thaliana GN=CPK32 PE=1 SV=1
X660.gp6	Garlic virus D	Asa3G02262.1	brown	0.2065	1.69e-188		Asa7G02020.1	Calmodulin-domain protein kinase 5 isoform 1 [Theobroma cacao]	Calcium-dependent protein kinase 4 OS=Solanum tuberosum GN=CPK4 PE=2 SV=1
GvEgp8	Garlic virus E	Asa4G00292.1	brown	0.2056	9.2e-187		Asa2G00507.1	calcium-dependent protein kinase 1 [Hippeastrum hybrid cultivar]	Calcium-dependent protein kinase isoform 2 OS=Oryza sativa subsp. japonica GN=CPK2 PE=2 SV=2
X660.gp6	Garlic virus D	Asa7G06679.1	brown	0.2047	3.13e-185		Asa4G02052.1	calcium-dependent protein kinase 1 [Hippeastrum hybrid cultivar]	Calcium-dependent protein kinase isoform 2 OS=Oryza sativa subsp. japonica GN=CPK2 PE=2 SV=2
X660.gp6	Garlic virus D	Asa4G04481.1	brown	0.2047	3.65e-185		Asa3G00568.1	PREDICTED: calcium-transporting ATPase 1, chloroplastic-like isoform X1 [Citrus sinensis]	Calcium-transporting ATPase 1, plasma membrane-type OS=Oryza sativa subsp. japonica GN=Os12g0586600 PE=2 SV=1
GvEgp8	Garlic virus E	Asa5G00797.1	brown	0.2047	3.86e-185		Asa8G03532.1	PREDICTED: calmodulin-like [Gossypium raimondii]	Calmodulin OS=Capsicum annuum GN=CCM1 PE=2 SV=3
X660.gp6	Garlic virus D	Asa8G03769.1	brown	0.2035	5.95e-183		Asa6G03219.1	PREDICTED: calmodulin-like protein 11 [Musa acuminata subsp. malaccensis]	Calmodulin-6 OS=Arabidopsis thaliana GN=CAM6 PE=1 SV=2
GvEgp8	Garlic virus E	Asa6G04090.1	brown	0.2034	7.59e-183		Asa4G00791.1	PREDICTED: VQ motif-containing protein 22-like [Cucumis sativus]	Calmodulin-binding protein 25 OS=Arabidopsis thaliana GN=CAMBP25 PE=1 SV=1
QY65.gp6	Garlic virus B	Asa5G01517.1	brown	0.2032	1.48e-182		Asa7G06086.1	PREDICTED: uncharacterized protein LOC103709044 [Phoenix dactylifera]	Calmodulin-binding protein 25 OS=Arabidopsis thaliana GN=CAMBP25 PE=1 SV=1
QY65.gp1	Garlic virus B	Asa7G03244.1	brown	0.2026	1.88e-181		Asa8G04026.1	PREDICTED: uncharacterized protein LOC104607948 [Nelumbo nucifera]	Calmodulin-binding protein 60 A OS=Arabidopsis thaliana GN=CBP60A PE=2 SV=1
X660.gp5	Garlic virus D	Asa7G03244.1	brown	0.2024	4.73e-181		Asa6G05705.1	PREDICTED: uncharacterized protein LOC105050786 isoform X1 [Elaeis guineensis]	Calmodulin-binding protein 60 B OS=Arabidopsis thaliana GN=CBP60B PE=2 SV=1
QY65.gp6	Garlic virus B	Asa1G01359.1	brown	0.2023	8.45e-181		Asa2G07073.1	PREDICTED: calmodulin-binding receptor-like cytoplasmic kinase 3 [Elaeis guineensis]	Calmodulin-binding receptor-like cytoplasmic kinase 3 OS=Arabidopsis thaliana GN=CRCK3 PE=2 SV=1
GvEgp8	Garlic virus E	Asa2G03791.1	brown	0.2021	1.68e-180		Asa2G03278.1	PREDICTED: calmodulin-binding transcription activator 5-like isoform X3 [Phoenix dactylifera]	Calmodulin-binding transcription activator 6 OS=Arabidopsis thaliana GN=CMTA6 PE=2 SV=1
X660.gp6	Garlic virus D	Asa3G03519.1	brown	0.2017	8.51e-180		Asa6G01991.1	hypothetical_protein [Oryza brachyantha]	Calmodulin-like protein 1 OS=Arabidopsis thaliana GN=CML1 PE=2 SV=1
GvEgp8	Garlic virus E	Asa7G00770.1	brown	0.2017	1.12e-179		Asa8G03376.1	PREDICTED: calmodulin-like [Musa acuminata subsp. malaccensis]	Calmodulin-like protein 3 OS=Homo sapiens GN=CALML3 PE=1 SV=2
GvEgp1	Garlic virus E	Asa2G04690.1	brown	0.2016	1.44e-179		Asa4G04317.1	unknown [Populus trichocarpa x Populus deltoides]	Calvin cycle protein CP12-2, chloroplastic OS=Arabidopsis thaliana GN=CP12-2 PE=1 SV=1
GvEgp1	Garlic virus E	Asa2G04504.1	brown	0.2007	4.85e-178		Asa6G02480.1	PREDICTED: tetrahydrocannabinolic acid synthase-like [Musa acuminata subsp. malaccensis]	Cannabidiolic acid synthase OS=Cannabis sativa GN=CBDAS PE=1 SV=1
X660.gp6	Garlic virus D	Asa5G05560.1	brown	0.2006	8.06e-178		Asa2G01872.1	PREDICTED: carbamoyl-phosphate synthase small chain, chloroplastic isoform X2 [Elaeis guineensis]	Carbamoyl-phosphate synthase small chain, chloroplastic OS=Oryza sativa subsp. japonica GN=CARA PE=2 SV=2
X660.gp6	Garlic virus D	Asa2G05916.1	brown	0.2006	8.32e-178		Asa7G05897.1	PREDICTED: uncharacterized protein LOC103718369 [Phoenix dactylifera]	Casein kinase I isoform delta OS=Pongo abelii GN=CSNK1D PE=2 SV=1
X660.gp6	Garlic virus D	Asa5G04152.1	brown	0.1999	1.38e-176		Asa3G02923.1	PREDICTED: casein kinase I-like isoform X2 [Elaeis guineensis]	Casein kinase I isoform delta-like OS=Arabidopsis thaliana GN=At4g26100 PE=2 SV=2
GvEgp8	Garlic virus E	Asa1G03349.1	brown	0.1997	3.23e-176		Asa0G02037.1	RecName: Full=CASP-like protein 1D1; Short=MaCASPL1D1 []	CASP-like protein 1D1 OS=Musa acuminata GN=MA4_106O17.52 PE=3 SV=2
GvEgp8	Garlic virus E	Asa0G02494.1	brown	0.1995	6.69e-176		Asa8G03464.1	PREDICTED: CASP-like protein 1E1 [Elaeis guineensis]	CASP-like protein 1E1 OS=Musa acuminata GN=MA4_106O17.50 PE=2 SV=1
GvEgp8	Garlic virus E	Asa1G01359.1	brown	0.1994	1.07e-175		Asa2G04963.1	PREDICTED: catalase isozyme 1 [Elaeis guineensis]	Catalase isozyme 1 OS=Gossypium hirsutum GN=CAT1 PE=2 SV=2
X660.gp6	Garlic virus D	Asa4G02790.1	brown	0.1992	2.71e-175		Asa5G04313.1	PREDICTED: catalase isozyme B [Elaeis guineensis]	Catalase isozyme 1 OS=Gossypium hirsutum GN=CAT1 PE=2 SV=2
GvEgp8	Garlic virus E	Asa2G02085.1	brown	0.1986	2.57e-174		Asa2G05005.1	catalase [Musa acuminata AAA Group]	Catalase isozyme 3 OS=Zea mays GN=CAT3 PE=2 SV=2
X660.gp6	Garlic virus D	Asa7G03284.1	brown	0.1986	2.67e-174		Asa2G02085.1	PREDICTED: cathepsin B-like [Elaeis guineensis]	Cathepsin B OS=Pongo abelii GN=CTSB PE=2 SV=1
X660.gp6	Garlic virus D	Asa7G00770.1	brown	0.1975	3.27e-172		Asa7G02478.1	PREDICTED: cation/calcium exchanger 1-like [Elaeis guineensis]	Cation/calcium exchanger 1 OS=Arabidopsis thaliana GN=CCX1 PE=2 SV=1
X660.gp6	Garlic virus D	Asa0G02494.1	brown	0.1968	4.47e-171		Asa1G01307.1	PREDICTED: cationic amino acid transporter 2, vacuolar-like [Elaeis guineensis]	Cationic amino acid transporter 2, vacuolar OS=Arabidopsis thaliana GN=CAT2 PE=2 SV=1
GvEgp8	Garlic virus E	Asa7G06899.1	brown	0.1966	1.12e-170		Asa0G05409.1	PREDICTED: cationic peroxidase 1-like [Phoenix dactylifera]	Cationic peroxidase 1 OS=Arachis hypogaea GN=PNC1 PE=1 SV=2
GvEgp8	Garlic virus E	Asa6G06668.1	brown	0.1963	3.79e-170		Asa6G02222.1	PREDICTED: CBL-interacting protein kinase 1-like [Phoenix dactylifera]	CBL-interacting protein kinase 1 OS=Oryza sativa subsp. japonica GN=CIPK1 PE=2 SV=1
X660.gp6	Garlic virus D	Asa1G03349.1	brown	0.1956	6.67e-169		Asa3G04746.1	CBL-interacting protein kinase 18-like protein [Ornithogalum longebracteatum]	CBL-interacting protein kinase 2 OS=Oryza sativa subsp. japonica GN=CIPK2 PE=2 SV=1
QY65.gp6	Garlic virus B	Asa3G03560.1	brown	0.1954	1.44e-168		Asa1G01436.1	CBL-interacting protein kinase 23-like protein [Ornithogalum longebracteatum]	CBL-interacting protein kinase 23 OS=Oryza sativa subsp. japonica GN=CIPK23 PE=2 SV=1
QY65.gp1	Garlic virus B	Asa5G05313.1	brown	0.1945	4.44e-167		Asa5G04117.1	PREDICTED: LOW QUALITY PROTEIN: CBL-interacting protein kinase 6-like [Elaeis guineensis]	CBL-interacting protein kinase 6 OS=Oryza sativa subsp. japonica GN=CIPK6 PE=2 SV=1
QY65.gp6	Garlic virus B	Asa2G03791.1	brown	0.1942	1.49e-166		Asa8G04852.1	PREDICTED: CBL-interacting protein kinase 01 isoform X1 [Vitis vinifera]	CBL-interacting serine/threonine-protein kinase 12 OS=Arabidopsis thaliana GN=CIPK12 PE=1 SV=1
X660.gp6	Garlic virus D	Asa5G00995.1	brown	0.1938	7.61e-166		Asa1G00290.1	PREDICTED: CBL-interacting protein kinase 7-like [Elaeis guineensis]	CBL-interacting serine/threonine-protein kinase 7 OS=Arabidopsis thaliana GN=CIPK7 PE=1 SV=1
GvEgp8	Garlic virus E	Asa5G01517.1	brown	0.1937	1.25e-165		Asa8G05210.1	PREDICTED: CBS domain-containing protein CBSCBSPB1-like isoform X1 [Musa acuminata subsp. malaccensis]	CBS domain-containing protein CBSCBSPB5 OS=Arabidopsis thaliana GN=CBSCBSPB5 PE=1 SV=1
X660.gp5	Garlic virus D	Asa5G05313.1	brown	0.1936	1.38e-165		Asa6G01936.1	PREDICTED: CBS domain-containing protein CBSX3, mitochondrial-like [Populus euphratica]	CBS domain-containing protein CBSX3, mitochondrial OS=Arabidopsis thaliana GN=CBSX3 PE=1 SV=1
QY65.gp6	Garlic virus B	Asa7G06948.1	brown	0.1936	1.98e-165		Asa1G01624.1	PREDICTED: uncharacterized protein LOC103702851 isoform X1 [Phoenix dactylifera]	CCR4-NOT transcription complex subunit 4 OS=Homo sapiens GN=CNOT4 PE=1 SV=3
GvEgp1	Garlic virus E	Asa6G05606.1	brown	0.1934	3.99e-165		Asa1G03462.1	PREDICTED: CDPK-related kinase 7-like isoform X2 [Elaeis guineensis]	CDPK-related kinase 7 OS=Arabidopsis thaliana GN=CRK7 PE=1 SV=1
GvEgp8	Garlic virus E	Asa5G05881.1	brown	0.1933	5.79e-165		Asa1G00366.1	PREDICTED: cell division cycle 20.2, cofactor of APC complex-like [Elaeis guineensis]	Cell division cycle 20.1, cofactor of APC complex OS=Arabidopsis thaliana GN=CDC20-1 PE=1 SV=1
QY65.gp6	Garlic virus B	Asa5G05881.1	brown	0.1932	7.25e-165		Asa6G02837.1	PREDICTED: cell division cycle 5-like protein [Elaeis guineensis]	Cell division cycle 5-like protein OS=Arabidopsis thaliana GN=CDC5 PE=1 SV=2
GvEgp1	Garlic virus E	Asa8G02812.1	brown	0.1932	7.39e-165		Asa7G07273.1	PREDICTED: cell division cycle protein 48 homolog [Elaeis guineensis]	Cell division cycle protein 48 homolog OS=Glycine max GN=CDC48 PE=2 SV=1
GvEgp1	Garlic virus E	Asa5G04566.1	brown	0.1931	1.17e-164		Asa1G02917.1	PREDICTED: cell number regulator 10-like [Phoenix dactylifera]	Cell number regulator 10 OS=Zea mays GN=CNR10 PE=2 SV=1
X660.gp6	Garlic virus D	Asa6G04090.1	brown	0.1926	7.79e-164		Asa6G04394.1	PREDICTED: cell number regulator 10-like [Phoenix dactylifera]	Cell number regulator 10 OS=Zea mays GN=CNR10 PE=2 SV=1
QY65.gp6	Garlic virus B	Asa6G01936.1	brown	0.1921	7.39e-163		Asa4G06163.1	PREDICTED: cellulose synthase-like protein D3 [Vitis vinifera]	Cellulose synthase-like protein D3 OS=Arabidopsis thaliana GN=CSLD3 PE=1 SV=1
QY65.gp6	Garlic virus B	Asa6G03733.1	brown	0.1905	3.3e-160		Asa4G06151.1	chalcone synthase B [Allium cepa]	Chalcone synthase 4 OS=Sorghum bicolor GN=CHS4 PE=3 SV=1
X660.gp6	Garlic virus D	Asa8G05416.1	brown	0.1896	1.19e-158		Asa6G00862.1	PREDICTED: LOW QUALITY PROTEIN: chaperone protein ClpB3, chloroplastic [Phoenix dactylifera]	Chaperone protein ClpB3, chloroplastic OS=Arabidopsis thaliana GN=CLPB3 PE=2 SV=1
QY65.gp6	Garlic virus B	Asa3G03655.1	brown	0.1895	1.39e-158		Asa8G03418.1	PREDICTED: dnaJ homolog subfamily B member 7-like isoform X1 [Phoenix dactylifera]	Chaperone protein DnaJ OS=Buchnera aphidicola subsp. Cinara cedri (strain Cc) GN=dnaJ PE=3 SV=1
X660.gp6	Garlic virus D	Asa6G01167.1	brown	0.1887	4.17e-157		Asa1G04317.1	PREDICTED: dnaJ homolog subfamily A member 3, mitochondrial [Elaeis guineensis]	Chaperone protein DnaJ OS=Thermosynechococcus elongatus (strain BP-1) GN=dnaJ PE=3 SV=2
X660.gp6	Garlic virus D	Asa1G01359.1	brown	0.1886	4.78e-157		Asa2G06514.1	PREDICTED: LOW QUALITY PROTEIN: CHD3-type chromatin-remodeling factor PICKLE-like [Phoenix dactylifera]	CHD3-type chromatin-remodeling factor PICKLE OS=Arabidopsis thaliana GN=PKL PE=1 SV=1
QY65.gp6	Garlic virus B	Asa6G06874.1	brown	0.1879	6.62e-156		Asa5G05195.1	Os03g0709300 [Oryza sativa Japonica Group]	Chemocyanin OS=Lilium longiflorum PE=1 SV=1
GvEgp8	Garlic virus E	Asa3G03560.1	brown	0.1874	4.6e-155		Asa6G02203.1	Glyco_hydro_19, partial [uncultured bacterium]	Chitinase 10 OS=Oryza sativa subsp. japonica GN=Cht10 PE=2 SV=1
X660.gp5	Garlic virus D	Asa5G05559.1	brown	0.1871	1.75e-154		Asa6G02204.1	chitinase precursor [Petroselinum crispum]	Chitinase 10 OS=Oryza sativa subsp. japonica GN=Cht10 PE=2 SV=1
GvEgp1	Garlic virus E	Asa1G04490.1	brown	0.1868	4.64e-154		Asa2G06613.1	PREDICTED: chitinase 2-like [Vitis vinifera]	Chitinase 2 OS=Tulipa bakeri PE=1 SV=1
GvEgp8	Garlic virus E	Asa6G01167.1	brown	0.1862	4.25e-153		Asa2G06614.1	hypothetical protein PRUPE_ppa009096mg [Prunus persica]	Chitinase 2 OS=Tulipa bakeri PE=1 SV=1
QY65.gp6	Garlic virus B	Asa4G00292.1	brown	0.1861	6.59e-153		Asa7G02591.1	PREDICTED: chlorophyll a-b binding protein of LHCII type 1 isoform X1 [Phoenix dactylifera]	Chlorophyll a-b binding protein 1B, chloroplastic OS=Solanum lycopersicum GN=CAB1B PE=3 SV=1
X660.gp6	Garlic virus D	Asa6G06874.1	brown	0.1856	4.06e-152		Asa3G04193.1	PREDICTED: chorismate mutase 2-like [Phoenix dactylifera]	Chorismate mutase 2 OS=Arabidopsis thaliana GN=CM2 PE=1 SV=1
QY65.gp6	Garlic virus B	Asa7G03292.1	brown	0.1856	4.63e-152		Asa1G00824.1	PREDICTED: chorismate mutase 3, chloroplastic [Elaeis guineensis]	Chorismate mutase 3, chloroplastic OS=Arabidopsis thaliana GN=CM3 PE=1 SV=1
X660.gp6	Garlic virus D	Asa5G00797.1	brown	0.1838	4e-149		Asa1G02246.1	PREDICTED: uncharacterized protein LOC105042442 isoform X2 [Elaeis guineensis]	Chromatin modification-related protein EAF1 A OS=Arabidopsis thaliana GN=EAF1A PE=1 SV=1
GvEgp8	Garlic virus E	Asa2G01403.1	brown	0.1838	4.28e-149		Asa5G05225.1	PREDICTED: uncharacterized protein LOC105053188 isoform X1 [Elaeis guineensis]	Chromatin structure-remodeling complex protein SYD OS=Arabidopsis thaliana GN=SYD PE=1 SV=1
GvEgp1	Garlic virus E	Asa2G00754.1	brown	0.1837	5.46e-149		Asa8G00888.1	PREDICTED: kinesin-like protein KIF19 [Elaeis guineensis]	Chromosome-associated kinesin KIF4 OS=Gallus gallus GN=KIF4 PE=2 SV=1
X660.gp6	Garlic virus D	Asa2G03791.1	brown	0.1837	7.42e-149		Asa5G05806.1	PREDICTED: cinnamoyl-CoA reductase 1-like isoform X1 [Phoenix dactylifera]	Cinnamoyl-CoA reductase 1 OS=Arabidopsis thaliana GN=CCR1 PE=1 SV=1
QY65.gp6	Garlic virus B	Asa6G03697.1	brown	0.1835	1.38e-148		Asa5G04843.1	PREDICTED: cinnamoyl-CoA reductase 1-like [Phoenix dactylifera]	Cinnamoyl-CoA reductase 2 OS=Arabidopsis thaliana GN=CCR2 PE=1 SV=1
GvEgp1	Garlic virus E	Asa1G04603.1	brown	0.183	8.16e-148		Asa7G01579.1	PREDICTED: clathrin interactor EPSIN 2-like isoform X3 [Elaeis guineensis]	Clathrin interactor EPSIN 2 OS=Arabidopsis thaliana GN=EPSIN2 PE=1 SV=1
X660.gp6	Garlic virus D	Asa6G06668.1	brown	0.1825	6.49e-147		Asa8G05959.1	PREDICTED: clavaminate synthase-like protein At3g21360 [Elaeis guineensis]	Clavaminate synthase-like protein At3g21360 OS=Arabidopsis thaliana GN=At3g21360 PE=1 SV=1
GvEgp8	Garlic virus E	Asa7G06948.1	brown	0.182	3.15e-146		Asa7G03742.1	PREDICTED: cleavage and polyadenylation specificity factor subunit 3-II [Musa acuminata subsp. malaccensis]	Cleavage and polyadenylation specificity factor subunit 3-II OS=Arabidopsis thaliana GN=CPSF73-II PE=1 SV=2
GvEgp8	Garlic virus E	Asa5G00573.1	brown	0.1817	1.03e-145		Asa0G03721.1	CMP-sialic acid transporter 5 [Glycine soja]	CMP-sialic acid transporter 5 OS=Arabidopsis thaliana GN=At5g65000 PE=2 SV=1
QY65.gp6	Garlic virus B	Asa2G04869.1	brown	0.1814	3.44e-145		Asa3G03323.1	PREDICTED: coatomer subunit alpha-3 [Musa acuminata subsp. malaccensis]	Coatomer subunit alpha-3 OS=Oryza sativa subsp. japonica GN=Os09g0127800 PE=2 SV=1
QY65.gp6	Garlic virus B	Asa0G04029.1	brown	0.1811	1.14e-144		Asa2G06167.1	PREDICTED: protein SRG1-like [Phoenix dactylifera]	Codeine O-demethylase OS=Papaver somniferum GN=CODM PE=1 SV=1
QY65.gp6	Garlic virus B	Asa6G02061.1	brown	0.1809	2.23e-144		Asa4G00770.1	PREDICTED: protein SRG1-like [Phoenix dactylifera]	Codeine O-demethylase OS=Papaver somniferum GN=CODM PE=1 SV=1
GvEgp1	Garlic virus E	Asa6G02013.1	brown	0.1808	2.74e-144		Asa4G06224.1	PREDICTED: protein SRG1-like [Phoenix dactylifera]	Codeine O-demethylase OS=Papaver somniferum GN=CODM PE=1 SV=1
GvEgp8	Garlic virus E	Asa6G01715.1	brown	0.1806	5.71e-144		Asa6G01715.1	PREDICTED: coiled-coil domain-containing protein 25-like [Phoenix dactylifera]	Coiled-coil domain-containing protein 25 OS=Bos taurus GN=CCDC25 PE=2 SV=1
GvEgp1	Garlic virus E	Asa6G00833.1	brown	0.1806	5.88e-144		Asa7G01850.1	PREDICTED: cold-regulated 413 plasma membrane protein 2-like [Elaeis guineensis]	Cold-regulated 413 plasma membrane protein 2 OS=Arabidopsis thaliana GN=COR413PM2 PE=2 SV=1
QY65.gp6	Garlic virus B	Asa6G01715.1	brown	0.1805	8.32e-144		Asa7G01844.1	PREDICTED: WD repeat-containing protein 86-like [Musa acuminata subsp. malaccensis]	COMPASS-like H3K4 histone methylase component WDR5A OS=Arabidopsis thaliana GN=WDR5A PE=1 SV=1
QY65.gp6	Garlic virus B	Asa2G01138.1	brown	0.1803	1.89e-143		Asa1G01397.1	predicted protein [Hordeum vulgare subsp. vulgare]	Copper transport protein CCH OS=Arabidopsis thaliana GN=CCH PE=1 SV=1
QY65.gp6	Garlic virus B	Asa3G01150.1	brown	0.1801	3.41e-143		Asa4G00138.1	predicted protein [Hordeum vulgare subsp. vulgare]	Copper transport protein CCH OS=Arabidopsis thaliana GN=CCH PE=1 SV=1
GvEgp1	Garlic virus E	Asa2G05810.1	brown	0.1801	3.64e-143		Asa4G00804.1	PREDICTED: copper-transporting ATPase RAN1 isoform X1 [Elaeis guineensis]	Copper-transporting ATPase RAN1 OS=Arabidopsis thaliana GN=RAN1 PE=1 SV=1
QY65.gp6	Garlic virus B	Asa2G02085.1	brown	0.1798	1.28e-142		Asa3G01065.1	PREDICTED: protein tesmin/TSO1-like CXC 2 [Elaeis guineensis]	CRC domain-containing protein TSO1 OS=Arabidopsis thaliana GN=TSO1 PE=1 SV=1
X660.gp6	Garlic virus D	Asa4G00292.1	brown	0.1797	2e-142		Asa7G01100.1	PREDICTED: CRS2-associated factor 1, chloroplastic [Musa acuminata subsp. malaccensis]	CRS2-associated factor 1, chloroplastic OS=Arabidopsis thaliana GN=At2g20020 PE=2 SV=2
QY65.gp1	Garlic virus B	Asa5G05559.1	brown	0.1792	9.74e-142		Asa7G02768.1	PREDICTED: CSC1-like protein RXW8 [Musa acuminata subsp. malaccensis]	CSC1-like protein RXW8 OS=Arabidopsis thaliana GN=RXW8 PE=2 SV=1
QY65.gp6	Garlic virus B	Asa3G02468.1	brown	0.1786	8.35e-141		Asa5G03622.1	PREDICTED: cucumber peeling cupredoxin-like [Phoenix dactylifera]	Cucumber peeling cupredoxin OS=Cucumis sativus PE=1 SV=3
QY65.gp5	Garlic virus B	Asa7G05732.1	brown	0.1784	1.68e-140		Asa5G03625.1	PREDICTED: cucumber peeling cupredoxin-like [Phoenix dactylifera]	Cucumber peeling cupredoxin OS=Cucumis sativus PE=1 SV=3
GvEgp8	Garlic virus E	Asa2G04869.1	brown	0.178	8.71e-140		Asa5G03626.1	PREDICTED: cucumber peeling cupredoxin-like [Phoenix dactylifera]	Cucumber peeling cupredoxin OS=Cucumis sativus PE=1 SV=3
GvEgp8	Garlic virus E	Asa6G06874.1	brown	0.1775	5.32e-139		Asa4G00260.1	putative cyclic nucleotide-gated cation channel [Sandersonia aurantiaca]	Cyclic nucleotide-gated ion channel 2 OS=Arabidopsis thaliana GN=CNGC2 PE=1 SV=1
QY65.gp6	Garlic virus B	Asa0G01585.1	brown	0.1771	2.53e-138		Asa4G04962.1	putative cyclic nucleotide-gated cation channel [Sandersonia aurantiaca]	Cyclic nucleotide-gated ion channel 2 OS=Arabidopsis thaliana GN=CNGC2 PE=1 SV=1
GvEgp1	Garlic virus E	Asa5G05167.1	brown	0.1769	3.9e-138		Asa4G01492.1	RNA ligase/cyclic nucleotide phosphodiesterase family protein, partial [Yucca filamentosa]	Cyclic phosphodiesterase OS=Arabidopsis thaliana GN=At4g18930 PE=1 SV=1
GvEgp8	Garlic virus E	Asa7G03292.1	brown	0.1758	2.11e-136		Asa6G04180.1	unnamed protein product [Vitis vinifera]	Cyclin-dependent kinase G-1 OS=Oryza sativa subsp. japonica GN=CDKG-1 PE=2 SV=1
X660.gp6	Garlic virus D	Asa3G03560.1	brown	0.1754	1.08e-135		Asa4G02248.1	PREDICTED: cyclin-dependent kinase G-2-like [Elaeis guineensis]	Cyclin-dependent kinase G-2 OS=Oryza sativa subsp. japonica GN=CDKG-2 PE=2 SV=2
X660.gp6	Garlic virus D	Asa7G06899.1	brown	0.1752	1.74e-135		Asa4G01717.1	PREDICTED: cyclin-dependent kinase inhibitor 1-like [Phoenix dactylifera]	Cyclin-dependent kinase inhibitor 7 OS=Arabidopsis thaliana GN=KRP7 PE=1 SV=2
QY65.gp6	Garlic virus B	Asa5G02960.1	brown	0.1751	3.18e-135		Asa1G02557.1	PREDICTED: cyclin-P4-1 [Elaeis guineensis]	Cyclin-P4-1 OS=Oryza sativa subsp. japonica GN=CYCP4-1 PE=2 SV=1
GvEgp1	Garlic virus E	Asa5G05561.1	brown	0.175	4.16e-135		Asa1G03993.1	cyclin family protein [Populus trichocarpa]	Cyclin-U1-1 OS=Arabidopsis thaliana GN=CYCU1-1 PE=1 SV=1
X660.gp6	Garlic virus D	Asa2G01138.1	brown	0.1748	8.66e-135		Asa8G04409.1	CP2 [Hevea brasiliensis]	Cysteine proteinase 1 OS=Zea mays GN=CCP1 PE=2 SV=1
QY65.gp6	Garlic virus B	Asa7G06845.1	brown	0.1747	1.21e-134		Asa7G02767.1	PREDICTED: cysteine proteinase inhibitor 1 {ECO:0000303|PubMed:14697268}-like [Musa acuminata subsp. malaccensis]	Cysteine proteinase inhibitor 1 OS=Actinidia deliciosa PE=1 SV=1
GvEgp8	Garlic virus E	Asa3G03655.1	brown	0.1745	2.61e-134		Asa7G02479.1	cysteine synthase GCS3 [Allium sativum]	Cysteine synthase OS=Oryza sativa subsp. japonica GN=RCS1 PE=2 SV=2
GvEgp1	Garlic virus E	Asa2G00755.1	brown	0.1744	2.94e-134		Asa2G06498.1	cysteine synthase [Allium tuberosum]	Cysteine synthase OS=Zea mays PE=1 SV=2
X660.gp6	Garlic virus D	Asa5G05881.1	brown	0.174	1.32e-133		Asa7G01426.1	putative S-allyl-cysteine synthase [Allium sativum]	Cysteine synthase, chloroplastic/chromoplastic OS=Spinacia oleracea GN=CYSK PE=1 SV=2
QY65.gp5	Garlic virus B	Asa2G05815.1	brown	0.1739	2e-133		Asa4G00506.1	PREDICTED: cysteine-rich repeat secretory protein 12 [Musa acuminata subsp. malaccensis]	Cysteine-rich repeat secretory protein 12 OS=Arabidopsis thaliana GN=CRRSP12 PE=1 SV=2
QY65.gp6	Garlic virus B	Asa7G01506.1	brown	0.1732	2.13e-132		Asa6G03319.1	PREDICTED: auxin-induced in root cultures protein 12-like [Phoenix dactylifera]	Cytochrome b561 and DOMON domain-containing protein At3g25290 OS=Arabidopsis thaliana GN=At3g25290 PE=2 SV=1
QY65.gp6	Garlic virus B	Asa4G02828.1	brown	0.173	4.06e-132		Asa6G04482.1	PREDICTED: cytochrome b561 and DOMON domain-containing protein At5g47530-like [Elaeis guineensis]	Cytochrome b561 and DOMON domain-containing protein At5g47530 OS=Arabidopsis thaliana GN=At5g47530 PE=2 SV=1
QY65.gp5	Garlic virus B	Asa0G02784.1	brown	0.173	4.57e-132		Asa2G02736.1	PREDICTED: cytochrome c-like [Musa acuminata subsp. malaccensis]	Cytochrome c-1 OS=Arabidopsis thaliana GN=CYTC-1 PE=1 SV=1
X660.gp6	Garlic virus D	Asa7G06845.1	brown	0.173	5.23e-132		Asa0G05117.1	PREDICTED: cytochrome P450 704C1-like isoform X1 [Elaeis guineensis]	Cytochrome P450 704C1 OS=Pinus taeda GN=CYP704C1 PE=2 SV=1
QY65.gp6	Garlic virus B	Asa0G05421.1	brown	0.1729	7.37e-132		Asa1G02681.1	PREDICTED: cytochrome P450 704C1-like [Musa acuminata subsp. malaccensis]	Cytochrome P450 704C1 OS=Pinus taeda GN=CYP704C1 PE=2 SV=1
GvEgp8	Garlic virus E	Asa8G05047.1	brown	0.1728	9.81e-132		Asa5G02289.1	PREDICTED: cytochrome P450 704C1-like [Phoenix dactylifera]	Cytochrome P450 704C1 OS=Pinus taeda GN=CYP704C1 PE=2 SV=1
QY65.gp6	Garlic virus B	Asa8G05047.1	brown	0.1727	1.23e-131		Asa7G05184.1	PREDICTED: cytochrome P450 704C1-like [Musa acuminata subsp. malaccensis]	Cytochrome P450 704C1 OS=Pinus taeda GN=CYP704C1 PE=2 SV=1
QY65.gp5	Garlic virus B	Asa0G04270.1	brown	0.1722	8.55e-131		Asa7G01360.1	PREDICTED: cytochrome P450 710A1-like [Elaeis guineensis]	Cytochrome P450 710A1 OS=Arabidopsis thaliana GN=CYP710A1 PE=1 SV=1
GvEgp8	Garlic virus E	Asa7G04652.1	brown	0.1716	5.5e-130		Asa4G04137.1	PREDICTED: cytokinin hydroxylase [Elaeis guineensis]	Cytochrome P450 714C2 OS=Oryza sativa subsp. japonica GN=CYP714C2 PE=2 SV=1
X660.gp6	Garlic virus D	Asa2G01403.1	brown	0.1715	1.01e-129		Asa6G01406.1	cytochrome P450 [Asparagus officinalis]	Cytochrome P450 71A1 OS=Persea americana GN=CYP71A1 PE=1 SV=2
GvEgp8	Garlic virus E	Asa6G01936.1	brown	0.1712	2.92e-129		Asa2G02970.1	PREDICTED: cytochrome P450 71A1-like [Elaeis guineensis]	Cytochrome P450 71A2 OS=Solanum melongena GN=CYP71A2 PE=2 SV=1
QY65.gp6	Garlic virus B	Asa7G07613.1	brown	0.1709	8.4e-129		Asa4G01625.1	PREDICTED: cytochrome P450 71A1-like [Elaeis guineensis]	Cytochrome P450 71B10 OS=Arabidopsis thaliana GN=CYP71B10 PE=3 SV=1
QY65.gp6	Garlic virus B	Asa5G05613.1	brown	0.1707	1.39e-128		Asa4G04481.1	PREDICTED: cytochrome P450 71A1-like [Phoenix dactylifera]	Cytochrome P450 71B2 OS=Arabidopsis thaliana GN=CYP71B2 PE=2 SV=2
X660.gp6	Garlic virus D	Asa3G01150.1	brown	0.1705	2.76e-128		Asa0G00411.1	PREDICTED: cytochrome P450 71D7-like [Solanum tuberosum]	Cytochrome P450 71D7 OS=Solanum chacoense GN=CYP71D7 PE=3 SV=1
GvEgp8	Garlic virus E	Asa0G04029.1	brown	0.1704	4.55e-128		Asa4G00649.1	PREDICTED: cytochrome P450 72A15-like isoform X2 [Fragaria vesca subsp. vesca]	Cytochrome P450 72A15 OS=Arabidopsis thaliana GN=CYP72A15 PE=2 SV=1
GvEgp8	Garlic virus E	Asa8G04035.1	brown	0.1698	3.17e-127		Asa2G05337.1	PREDICTED: cytochrome P450 734A6-like [Elaeis guineensis]	Cytochrome P450 734A1 OS=Arabidopsis thaliana GN=CYP734A1 PE=2 SV=1
GvEgp8	Garlic virus E	Asa6G03697.1	brown	0.1698	3.55e-127		Asa7G03768.1	PREDICTED: cytochrome P450 734A6-like [Phoenix dactylifera]	Cytochrome P450 734A1 OS=Arabidopsis thaliana GN=CYP734A1 PE=2 SV=1
X660.gp6	Garlic virus D	Asa5G00573.1	brown	0.1696	7.29e-127		Asa7G04540.1	PREDICTED: cytochrome P450 734A6-like [Phoenix dactylifera]	Cytochrome P450 734A6 OS=Oryza sativa subsp. japonica GN=CYP734A6 PE=2 SV=1
GvEgp8	Garlic virus E	Asa2G01138.1	brown	0.1695	9.49e-127		Asa3G02260.1	PREDICTED: cytochrome P450 81E8-like [Elaeis guineensis]	Cytochrome P450 81D1 OS=Arabidopsis thaliana GN=CYP81D1 PE=2 SV=1
GvEgp8	Garlic virus E	Asa3G01150.1	brown	0.1694	1.38e-126		Asa8G05493.1	senescence-associated protein 3 [Hemerocallis hybrid cultivar]	Cytochrome P450 81D11 OS=Arabidopsis thaliana GN=CYP81D11 PE=2 SV=1
QY65.gp6	Garlic virus B	Asa8G01031.1	brown	0.1692	2.8e-126		Asa1G03571.1	PREDICTED: cytochrome P450 81E8-like [Elaeis guineensis]	Cytochrome P450 81E8 OS=Medicago truncatula GN=CYP81E8 PE=2 SV=1
QY65.gp6	Garlic virus B	Asa7G03132.1	brown	0.1689	8.07e-126		Asa4G04373.1	cytochrome P450 CYP81 [Narcissus tazetta]	Cytochrome P450 81E8 OS=Medicago truncatula GN=CYP81E8 PE=2 SV=1
X660.gp6	Garlic virus D	Asa2G02085.1	brown	0.1688	8.44e-126		Asa5G05592.1	PREDICTED: cytochrome P450 86B1-like [Phoenix dactylifera]	Cytochrome P450 86B1 OS=Arabidopsis thaliana GN=CYP86B1 PE=2 SV=1
QY65.gp5	Garlic virus B	Asa6G04610.1	brown	0.1688	1.01e-125		Asa0G04751.1	PREDICTED: cytochrome P450 89A2-like [Phoenix dactylifera]	Cytochrome P450 89A2 OS=Arabidopsis thaliana GN=CYP89A2 PE=2 SV=2
QY65.gp5	Garlic virus B	Asa0G05866.1	brown	0.1686	1.94e-125		Asa5G00430.1	PREDICTED: cytochrome P450 89A2-like [Elaeis guineensis]	Cytochrome P450 89A2 OS=Arabidopsis thaliana GN=CYP89A2 PE=2 SV=2
QY65.gp6	Garlic virus B	Asa2G05005.1	brown	0.1685	2.61e-125		Asa6G01870.1	cytochrome P450 [Chlorophytum borivilianum]	Cytochrome P450 90B1 OS=Arabidopsis thaliana GN=CYP90B1 PE=1 SV=2
GvEgp8	Garlic virus E	Asa3G02468.1	brown	0.1684	3.65e-125		Asa6G01879.1	cytochrome P450 [Chlorophytum borivilianum]	Cytochrome P450 90B1 OS=Arabidopsis thaliana GN=CYP90B1 PE=1 SV=2
QY65.gp6	Garlic virus B	Asa6G02082.1	brown	0.1684	4.54e-125		Asa6G01900.1	cytochrome P450 [Chlorophytum borivilianum]	Cytochrome P450 90B1 OS=Arabidopsis thaliana GN=CYP90B1 PE=1 SV=2
QY65.gp6	Garlic virus B	Asa7G01850.1	brown	0.1683	5.49e-125		Asa0G05439.1	PREDICTED: cytochrome P450 94B3-like [Elaeis guineensis]	Cytochrome P450 94A1 OS=Vicia sativa GN=CYP94A1 PE=2 SV=2
QY65.gp6	Garlic virus B	Asa6G05245.1	brown	0.1682	6.85e-125		Asa3G00370.1	PREDICTED: cytochrome P450 94A1-like [Phoenix dactylifera]	Cytochrome P450 94A1 OS=Vicia sativa GN=CYP94A1 PE=2 SV=2
QY65.gp6	Garlic virus B	Asa2G02641.1	brown	0.1681	9.73e-125		Asa7G05782.1	PREDICTED: cytochrome P450 94B3-like [Elaeis guineensis]	Cytochrome P450 94B1 OS=Arabidopsis thaliana GN=CYP94B1 PE=2 SV=1
GvEgp8	Garlic virus E	Asa2G05005.1	brown	0.1679	1.85e-124		Asa2G02806.1	p-coumarate 3-hydroxylase [Narcissus tazetta]	Cytochrome P450 98A2 OS=Glycine max GN=CYP98A2 PE=2 SV=1
GvEgp1	Garlic virus E	Asa6G00720.1	brown	0.1678	3.5e-124		Asa4G04139.1	PREDICTED: cytokinin hydroxylase [Elaeis guineensis]	Cytokinin hydroxylase OS=Arabidopsis thaliana GN=CYP735A2 PE=1 SV=1
QY65.gp5	Garlic virus B	Asa7G03267.1	brown	0.1674	1.11e-123		Asa8G05140.1	PREDICTED: endophilin-A2-like [Elaeis guineensis]	Cytoplasmic protein NCK1 OS=Homo sapiens GN=NCK1 PE=1 SV=1
X660.gp6	Garlic virus D	Asa8G04035.1	brown	0.1673	1.93e-123		Asa1G02231.1	PREDICTED: alkaline/neutral invertase CINV2 [Beta vulgaris subsp. vulgaris]	Cytosolic invertase 1 OS=Oryza sativa subsp. japonica GN=CINV1 PE=1 SV=1
GvEgp8	Garlic virus E	Asa2G02641.1	brown	0.167	4.43e-123		Asa4G05435.1	PREDICTED: cytosolic sulfotransferase 8-like [Musa acuminata subsp. malaccensis]	Cytosolic sulfotransferase 5 OS=Arabidopsis thaliana GN=SOT5 PE=1 SV=1
X660.gp6	Garlic virus D	Asa2G04869.1	brown	0.1669	6.98e-123		Asa6G03979.1	PREDICTED: uncharacterized protein LOC105044770 isoform X2 [Elaeis guineensis]	D-alanine--D-alanine ligase OS=Kineococcus radiotolerans (strain ATCC BAA-149 / DSM 14245 / SRS30216) GN=ddl PE=3 SV=1
X660.gp6	Garlic virus D	Asa5G01517.1	brown	0.1664	3.43e-122		Asa5G05037.1	PREDICTED: D-aminoacyl-tRNA deacylase isoform X1 [Elaeis guineensis]	D-aminoacyl-tRNA deacylase OS=Arabidopsis thaliana GN=GEK1 PE=1 SV=2
GvEgp8	Garlic virus E	Asa4G02828.1	brown	0.1661	8.12e-122		Asa0G01360.1	TPA: putative DEAD-box ATP-dependent RNA helicase family protein [Zea mays]	DEAD-box ATP-dependent RNA helicase 28 OS=Arabidopsis thaliana GN=RH28 PE=2 SV=1
QY65.gp5	Garlic virus B	Asa8G02812.1	brown	0.1658	2.53e-121		Asa1G02394.1	CBF-like transcription factor [Elaeis oleifera]	Dehydration-responsive element-binding protein 1E OS=Oryza sativa subsp. japonica GN=DREB1E PE=2 SV=1
X660.gp6	Garlic virus D	Asa6G01936.1	brown	0.1656	4.82e-121		Asa1G02398.1	PREDICTED: dehydration-responsive element-binding protein 1G [Musa acuminata subsp. malaccensis]	Dehydration-responsive element-binding protein 1E OS=Oryza sativa subsp. japonica GN=DREB1E PE=2 SV=1
GvEgp8	Garlic virus E	Asa8G01031.1	brown	0.1655	7.11e-121		Asa5G05155.1	PREDICTED: dehydration-responsive protein RD22-like [Prunus mume]	Dehydration-responsive protein RD22 OS=Arabidopsis thaliana GN=RD22 PE=2 SV=1
GvEgp8	Garlic virus E	Asa6G04251.1	brown	0.1653	1.32e-120		Asa2G02564.1	paf93 [Hordeum vulgare subsp. vulgare]	Dehydrin COR410 OS=Triticum aestivum GN=COR410 PE=2 SV=1
X660.gp6	Garlic virus D	Asa7G03292.1	brown	0.1649	4.55e-120		Asa6G05796.1	PREDICTED: DELLA protein RGL1-like [Phoenix dactylifera]	DELLA protein GAI1 OS=Vitis vinifera GN=GAI1 PE=2 SV=1
X660.gp6	Garlic virus D	Asa6G01715.1	brown	0.1648	8.42e-120		Asa3G00056.1	PREDICTED: delta(24)-sterol reductase [Sesamum indicum]	Delta(24)-sterol reductase OS=Pisum sativum GN=DIM PE=1 SV=1
X660.gp5	Garlic virus D	Asa7G04099.1	brown	0.1646	1.27e-119		Asa4G00893.1	PREDICTED: derlin-2.2 [Nicotiana sylvestris]	Derlin-2 OS=Oryza sativa subsp. japonica GN=DER2 PE=2 SV=1
QY65.gp6	Garlic virus B	Asa4G06224.1	brown	0.164	1.16e-118		Asa5G01770.1	Developmentally regulated G-protein 1 isoform 1 [Theobroma cacao]	Developmentally-regulated G-protein 2 OS=Arabidopsis thaliana GN=DRG2 PE=2 SV=1
QY65.gp6	Garlic virus B	Asa6G04251.1	brown	0.1639	1.46e-118		Asa7G05176.1	PREDICTED: diacylglycerol kinase 5-like [Phoenix dactylifera]	Diacylglycerol kinase 5 OS=Arabidopsis thaliana GN=DGK5 PE=2 SV=1
GvEgp8	Garlic virus E	Asa0G05421.1	brown	0.1639	1.7e-118		Asa1G01057.1	PREDICTED: switch-associated protein 70-like [Elaeis guineensis]	Differentially expressed in FDCP 6 homolog OS=Xenopus laevis GN=def6 PE=2 SV=1
QY65.gp6	Garlic virus B	Asa8G04035.1	brown	0.1639	1.71e-118		Asa4G04771.1	PREDICTED: switch-associated protein 70-like [Phoenix dactylifera]	Differentially expressed in FDCP 6 homolog OS=Xenopus laevis GN=def6 PE=2 SV=1
GvEgp8	Garlic virus E	Asa7G06845.1	brown	0.1632	1.68e-117		Asa2G07357.1	PREDICTED: putative dihydroxy-acid dehydratase, mitochondrial, partial [Nicotiana sylvestris]	Dihydroxy-acid dehydratase, chloroplastic OS=Arabidopsis thaliana GN=DHAD PE=2 SV=1
QY65.gp6	Garlic virus B	Asa2G03412.1	brown	0.1628	6.01e-117		Asa4G04319.1	PREDICTED: dirigent protein 22-like [Nicotiana sylvestris]	Dirigent protein 19 OS=Arabidopsis thaliana GN=DIR19 PE=2 SV=1
GvEgp8	Garlic virus E	Asa4G00839.1	brown	0.1627	7.17e-117		Asa7G06711.1	PREDICTED: dirigent protein 23-like [Citrus sinensis]	Dirigent protein 23 OS=Arabidopsis thaliana GN=DIR23 PE=2 SV=1
QY65.gp6	Garlic virus B	Asa7G05921.1	brown	0.1625	1.55e-116		Asa7G06715.1	PREDICTED: dirigent protein 23-like [Citrus sinensis]	Dirigent protein 23 OS=Arabidopsis thaliana GN=DIR23 PE=2 SV=1
QY65.gp5	Garlic virus B	Asa8G04697.1	brown	0.1623	3.09e-116		Asa8G04189.1	hypothetical protein OsJ_34246 [Oryza sativa Japonica Group]	Disease resistance protein RGA2 OS=Solanum bulbocastanum GN=RGA2 PE=1 SV=1
QY65.gp6	Garlic virus B	Asa6G05355.1	brown	0.162	8.71e-116		Asa2G00355.1	PREDICTED: putative disease resistance protein At1g50180 [Elaeis guineensis]	Disease resistance protein RPH8A OS=Arabidopsis thaliana GN=RPH8A PE=3 SV=1
QY65.gp6	Garlic virus B	Asa4G00839.1	brown	0.1619	9.38e-116		Asa1G01198.1	PREDICTED: probable disease resistance protein At5g63020 [Elaeis guineensis]	Disease resistance protein RPS2 OS=Arabidopsis thaliana GN=RPS2 PE=1 SV=1
QY65.gp5	Garlic virus B	Asa2G04504.1	brown	0.1619	9.42e-116		Asa1G01194.1	PREDICTED: probable disease resistance protein At1g12280 [Elaeis guineensis]	Disease resistance protein RPS5 OS=Arabidopsis thaliana GN=RPS5 PE=1 SV=2
GvEgp8	Garlic virus E	Asa6G03733.1	brown	0.1619	1.27e-115		Asa1G02487.1	PREDICTED: probable disease resistance protein At1g12280 [Elaeis guineensis]	Disease resistance protein RPS5 OS=Arabidopsis thaliana GN=RPS5 PE=1 SV=2
GvEgp8	Garlic virus E	Asa6G02061.1	brown	0.1616	2.54e-115		Asa3G01033.1	PREDICTED: D-lactate dehydrogenase [cytochrome], mitochondrial isoform X1 [Elaeis guineensis]	D-lactate dehydrogenase [cytochrome], mitochondrial OS=Arabidopsis thaliana GN=DLD PE=1 SV=1
QY65.gp6	Garlic virus B	Asa4G01617.1	brown	0.1616	2.91e-115		Asa7G01966.1	PREDICTED: DNA excision repair protein ERCC-8-like [Phoenix dactylifera]	DNA excision repair protein ERCC-8 OS=Mus musculus GN=Ercc8 PE=2 SV=2
GvEgp8	Garlic virus E	Asa0G01585.1	brown	0.1612	1.19e-114		Asa3G00151.1	PREDICTED: DNA helicase INO80-like isoform X1 [Elaeis guineensis]	DNA helicase INO80 OS=Arabidopsis thaliana GN=INO80 PE=2 SV=2
GvEgp8	Garlic virus E	Asa1G04491.1	brown	0.161	1.85e-114		Asa3G00152.1	PREDICTED: DNA helicase INO80-like isoform X1 [Phoenix dactylifera]	DNA helicase INO80 OS=Arabidopsis thaliana GN=INO80 PE=2 SV=2
GvEgp1	Garlic virus E	Asa3G03702.1	brown	0.1608	4.01e-114		Asa3G03586.1	PREDICTED: LOW QUALITY PROTEIN: uncharacterized protein LOC103705614 [Phoenix dactylifera]	DNA ligase 1 OS=Arabidopsis thaliana GN=LIG1 PE=2 SV=2
QY65.gp6	Garlic virus B	Asa6G02407.1	brown	0.1607	6.24e-114		Asa6G02466.1	PREDICTED: DNA polymerase eta isoform X1 [Musa acuminata subsp. malaccensis]	DNA polymerase eta OS=Arabidopsis thaliana GN=POLH PE=1 SV=1
GvEgp8	Garlic virus E	Asa6G02082.1	brown	0.1606	6.73e-114		Asa8G03250.1	PREDICTED: DNA repair protein UVH3 [Elaeis guineensis]	DNA repair protein UVH3 OS=Arabidopsis thaliana GN=UVH3 PE=2 SV=1
X660.gp6	Garlic virus D	Asa8G05047.1	brown	0.1604	1.48e-113		Asa6G05300.1	PREDICTED: DNA topoisomerase 1-like isoform X1 [Musa acuminata subsp. malaccensis]	DNA topoisomerase 1 OS=Arabidopsis thaliana GN=TOP1 PE=1 SV=1
GvEgp8	Garlic virus E	Asa4G01171.1	brown	0.1602	3.15e-113		Asa6G04334.1	PREDICTED: DNA-damage-repair/toleration protein DRT100-like [Sesamum indicum]	DNA-damage-repair/toleration protein DRT100 OS=Arabidopsis thaliana GN=DRT100 PE=2 SV=2
GvEgp8	Garlic virus E	Asa7G03132.1	brown	0.1601	3.93e-113		Asa6G06115.1	PREDICTED: DNA-directed RNA polymerase III subunit rpc1 [Phoenix dactylifera]	DNA-directed RNA polymerase III subunit RPC1 OS=Homo sapiens GN=POLR3A PE=1 SV=2
GvEgp1	Garlic virus E	Asa0G01383.1	brown	0.1599	8.72e-113		Asa1G03197.1	PREDICTED: uncharacterized protein LOC103714387 isoform X2 [Phoenix dactylifera]	DNA-directed RNA polymerase III subunit RPC4 OS=Bos taurus GN=POLR3D PE=2 SV=1
GvEgp1	Garlic virus E	Asa0G03404.1	brown	0.1598	9.02e-113		Asa7G03981.1	PREDICTED: DNA-directed RNA polymerase III subunit RPC5 isoform X2 [Phoenix dactylifera]	DNA-directed RNA polymerase III subunit RPC5 OS=Mus musculus GN=Polr3e PE=1 SV=2
X660.gp6	Garlic virus D	Asa5G05613.1	brown	0.1598	1.12e-112		Asa5G01677.1	PREDICTED: uncharacterized protein LOC103713704 [Phoenix dactylifera]	DnaJ homolog subfamily B member 12 OS=Mus musculus GN=Dnajb12 PE=2 SV=2
GvEgp8	Garlic virus E	Asa5G05613.1	brown	0.1595	2.88e-112		Asa1G00565.1	PREDICTED: dnaJ protein homolog 1-like [Elaeis guineensis]	DnaJ homolog subfamily B member 13 OS=Mus musculus GN=Dnajb13 PE=2 SV=1
QY65.gp1	Garlic virus B	Asa7G04099.1	brown	0.1594	3.39e-112		Asa8G03371.1	PREDICTED: uncharacterized protein LOC103715768 isoform X1 [Phoenix dactylifera]	DnaJ homolog subfamily C member 14 OS=Rattus norvegicus GN=Dnajc14 PE=1 SV=1
X660.gp6	Garlic virus D	Asa7G07613.1	brown	0.1594	4.36e-112		Asa7G06105.1	PREDICTED: uncharacterized protein LOC103711698 isoform X2 [Phoenix dactylifera]	DnaJ homolog subfamily C member 7 OS=Pongo abelii GN=DNAJC7 PE=2 SV=1
GvEgp8	Garlic virus E	Asa7G01506.1	brown	0.1593	5.2e-112		Asa4G02660.1	hypothetical protein POPTR_0003s14450g [Populus trichocarpa]	Dof zinc finger protein DOF1.7 OS=Arabidopsis thaliana GN=DOF1.7 PE=2 SV=1
QY65.gp6	Garlic virus B	Asa3G00518.1	brown	0.1591	9.64e-112		Asa5G03155.1	Dof zinc finger protein [Aegilops tauschii]	Dof zinc finger protein DOF3.5 OS=Arabidopsis thaliana GN=DOF3.5 PE=3 SV=1
X660.gp6	Garlic virus D	Asa6G03697.1	brown	0.159	1.34e-111		Asa1G03133.1	PREDICTED: LOW QUALITY PROTEIN: E3 SUMO-protein ligase SIZ1 [Phoenix dactylifera]	E3 SUMO-protein ligase SIZ1 OS=Oryza sativa subsp. japonica GN=SIZ1 PE=1 SV=1
GvEgp1	Garlic virus E	Asa3G04922.1	brown	0.1589	2.03e-111		Asa7G06323.1	PREDICTED: LOW QUALITY PROTEIN: E3 SUMO-protein ligase SIZ1 [Phoenix dactylifera]	E3 SUMO-protein ligase SIZ1 OS=Oryza sativa subsp. japonica GN=SIZ1 PE=1 SV=1
X660.gp6	Garlic virus D	Asa3G03655.1	brown	0.1586	4.28e-111		Asa8G05925.1	PREDICTED: E3 ubiquitin ligase BIG BROTHER-related-like isoform X1 [Elaeis guineensis]	E3 ubiquitin ligase BIG BROTHER OS=Arabidopsis thaliana GN=BB PE=1 SV=1
X660.gp6	Garlic virus D	Asa0G01585.1	brown	0.1585	6.05e-111		Asa4G01847.1	PREDICTED: uncharacterized protein LOC105133752 isoform X2 [Populus euphratica]	E3 ubiquitin protein ligase DRIP1 OS=Arabidopsis thaliana GN=DRIP1 PE=1 SV=2
GvEgp8	Garlic virus E	Asa7G05921.1	brown	0.1585	7.4e-111		Asa5G03209.1	hypothetical protein OsJ_34516 [Oryza sativa Japonica Group]	E3 ubiquitin-protein ligase At3g02290 OS=Arabidopsis thaliana GN=At3g02290 PE=2 SV=1
QY65.gp5	Garlic virus B	Asa6G02013.1	brown	0.1584	1.02e-110		Asa8G00681.1	PREDICTED: RING-H2 finger protein ATL3 [Nelumbo nucifera]	E3 ubiquitin-protein ligase ATL41 OS=Arabidopsis thaliana GN=ATL41 PE=1 SV=1
X660.gp6	Garlic virus D	Asa6G05245.1	brown	0.1582	1.94e-110		Asa4G01315.1	PREDICTED: E3 ubiquitin-protein ligase BRE1-like 2 [Phoenix dactylifera]	E3 ubiquitin-protein ligase BRE1-like 2 OS=Oryza sativa subsp. japonica GN=BRE1B PE=2 SV=1
QY65.gp6	Garlic virus B	Asa7G04652.1	brown	0.1581	2.34e-110		Asa4G01740.1	PREDICTED: uncharacterized protein LOC103720223 [Phoenix dactylifera]	E3 ubiquitin-protein ligase HERC2 OS=Homo sapiens GN=HERC2 PE=1 SV=2
X660.gp6	Garlic virus D	Asa0G04029.1	brown	0.1581	2.59e-110		Asa8G00784.1	PREDICTED: uncharacterized protein LOC103977658 [Musa acuminata subsp. malaccensis]	E3 ubiquitin-protein ligase MARCH8 OS=Xenopus tropicalis GN=march8 PE=2 SV=1
QY65.gp5	Garlic virus B	Asa5G05633.1	brown	0.1579	5.31e-110		Asa3G03424.1	PREDICTED: E3 ubiquitin-protein ligase MBR2-like isoform X3 [Phoenix dactylifera]	E3 ubiquitin-protein ligase MBR2 OS=Arabidopsis thaliana GN=MBR2 PE=1 SV=1
QY65.gp6	Garlic virus B	Asa1G04491.1	brown	0.1575	1.76e-109		Asa7G02406.1	PREDICTED: E3 ubiquitin-protein ligase PUB23-like [Nelumbo nucifera]	E3 ubiquitin-protein ligase PUB23 OS=Arabidopsis thaliana GN=PUB23 PE=1 SV=1
GvEgp8	Garlic virus E	Asa3G00518.1	brown	0.1574	2.02e-109		Asa4G00176.1	PREDICTED: uncharacterized protein LOC103431272 [Malus domestica]	E3 ubiquitin-protein ligase RBBP6 OS=Homo sapiens GN=RBBP6 PE=1 SV=1
QY65.gp5	Garlic virus B	Asa2G05810.1	brown	0.1572	3.75e-109		Asa5G04476.1	PREDICTED: E3 ubiquitin-protein ligase RGLG1-like [Elaeis guineensis]	E3 ubiquitin-protein ligase RGLG1 OS=Arabidopsis thaliana GN=RGLG1 PE=1 SV=1
QY65.gp6	Garlic virus B	Asa7G04769.1	brown	0.1568	1.31e-108		Asa8G01685.1	PREDICTED: E3 ubiquitin-protein ligase RGLG2-like isoform X1 [Phoenix dactylifera]	E3 ubiquitin-protein ligase RGLG2 OS=Arabidopsis thaliana GN=RGLG2 PE=1 SV=1
X660.gp6	Garlic virus D	Asa7G06948.1	brown	0.1566	2.54e-108		Asa7G03873.1	PREDICTED: E3 ubiquitin-protein ligase RMA3-like [Phoenix dactylifera]	E3 ubiquitin-protein ligase RMA1H1 OS=Capsicum annuum GN=RMA1H1 PE=1 SV=1
QY65.gp6	Garlic virus B	Asa1G03116.1	brown	0.1566	3.31e-108		Asa4G03043.1	PREDICTED: uncharacterized protein LOC105052994 [Elaeis guineensis]	E3 ubiquitin-protein ligase RNF8 OS=Bos taurus GN=RNF8 PE=2 SV=1
QY65.gp6	Garlic virus B	Asa4G01171.1	brown	0.1564	4.97e-108		Asa7G05851.1	PREDICTED: uncharacterized protein LOC103720151 isoform X2 [Phoenix dactylifera]	E3 ubiquitin-protein ligase SDIR1 OS=Arabidopsis thaliana GN=SDIR1 PE=1 SV=1
QY65.gp5	Garlic virus B	Asa2G06168.1	brown	0.1561	1.36e-107		Asa7G03437.1	putative cold-regulated protein [Allium sativum]	Early nodulin-like protein 2 OS=Arabidopsis thaliana GN=At4g27520 PE=1 SV=1
QY65.gp5	Garlic virus B	Asa7G01426.1	brown	0.1561	1.41e-107		Asa8G04866.1	Early nodulin-like protein 1 [Morus notabilis]	Early nodulin-like protein 2 OS=Arabidopsis thaliana GN=At4g27520 PE=1 SV=1
QY65.gp6	Garlic virus B	Asa0G01738.1	brown	0.1561	1.52e-107		Asa3G02494.1	PREDICTED: EG45-like domain containing protein [Phoenix dactylifera]	EG45-like domain containing protein OS=Citrus jambhiri GN=CjBAp12 PE=1 SV=1
QY65.gp5	Garlic virus B	Asa5G04566.1	brown	0.156	2.21e-107		Asa8G05603.1	PREDICTED: EIN3-binding F-box protein 1-like [Phoenix dactylifera]	EIN3-binding F-box protein 2 OS=Arabidopsis thaliana GN=EBF2 PE=1 SV=1
X660.gp6	Garlic virus D	Asa2G02641.1	brown	0.1559	2.36e-107		Asa5G05693.1	PREDICTED: elicitor-responsive protein 1 isoform X2 [Phoenix dactylifera]	Elicitor-responsive protein 1 OS=Oryza sativa subsp. japonica GN=ERG1 PE=2 SV=1
GvEgp1	Garlic virus E	Asa5G00798.1	brown	0.1555	9.78e-107		Asa8G02450.1	PREDICTED: transcription elongation factor B polypeptide 3 [Musa acuminata subsp. malaccensis]	Elongin-A OS=Schizosaccharomyces pombe (strain 972 / ATCC 24843) GN=pof4 PE=1 SV=3
X660.gp6	Garlic virus D	Asa4G01171.1	brown	0.1554	1.12e-106		Asa3G03490.1	PREDICTED: LOW QUALITY PROTEIN: uncharacterized protein LOC103703320 [Phoenix dactylifera]	Embryogenesis-associated protein EMB8 OS=Picea glauca GN=EMB8 PE=2 SV=1
QY65.gp5	Garlic virus B	Asa8G02713.1	brown	0.1552	2.33e-106		Asa4G01306.1	PREDICTED: endo-1,3(4)-beta-glucanase 1-like [Glycine max]	Endo-1,3(4)-beta-glucanase 1 OS=Saccharomyces cerevisiae (strain ATCC 204508 / S288c) GN=DSE4 PE=1 SV=1
GvEgp8	Garlic virus E	Asa4G06037.1	brown	0.1552	2.64e-106		Asa8G04508.1	PREDICTED: endoglucanase 12-like [Phoenix dactylifera]	Endoglucanase 12 OS=Oryza sativa subsp. japonica GN=GLU3 PE=2 SV=2
GvEgp8	Garlic virus E	Asa0G01738.1	brown	0.1551	3.24e-106		Asa8G00054.1	PREDICTED: endonuclease 2-like [Brachypodium distachyon]	Endonuclease 2 OS=Arabidopsis thaliana GN=ENDO2 PE=1 SV=1
GvEgp8	Garlic virus E	Asa4G06224.1	brown	0.1551	3.69e-106		Asa6G04335.1	PREDICTED: uncharacterized protein LOC105054914 [Elaeis guineensis]	Endonuclease MutS2 OS=Synechocystis sp. (strain PCC 6803 / Kazusa) GN=mutS2 PE=3 SV=1
QY65.gp6	Garlic virus B	Asa5G02085.1	brown	0.155	4.71e-106		Asa6G02747.1	PREDICTED: endoribonuclease Dicer homolog 1 isoform X2 [Elaeis guineensis]	Endoribonuclease Dicer homolog 1 OS=Arabidopsis thaliana GN=DCL1 PE=1 SV=2
GvEgp8	Garlic virus E	Asa5G02085.1	brown	0.1549	5.53e-106		Asa3G02881.1	PREDICTED: endoribonuclease Dicer homolog 2 isoform X1 [Nelumbo nucifera]	Endoribonuclease Dicer homolog 2a OS=Oryza sativa subsp. japonica GN=DCL2A PE=2 SV=1
GvEgp8	Garlic virus E	Asa6G04012.1	brown	0.1549	5.73e-106		Asa6G00269.1	PREDICTED: endoribonuclease Dicer homolog 4 [Elaeis guineensis]	Endoribonuclease Dicer homolog 4 OS=Oryza sativa subsp. japonica GN=DCL4 PE=2 SV=1
GvEgp8	Garlic virus E	Asa6G05245.1	brown	0.1548	8.28e-106		Asa2G06476.1	PREDICTED: EPIDERMAL PATTERNING FACTOR-like protein 5 [Jatropha curcas]	EPIDERMAL PATTERNING FACTOR-like protein 4 OS=Arabidopsis thaliana GN=EPFL4 PE=1 SV=1
QY65.gp6	Garlic virus B	Asa4G06037.1	brown	0.1548	8.49e-106		Asa8G01653.1	PREDICTED: ethanolamine-phosphate cytidylyltransferase-like isoform X1 [Elaeis guineensis]	Ethanolamine-phosphate cytidylyltransferase OS=Arabidopsis thaliana GN=PECT1 PE=1 SV=1
QY65.gp6	Garlic virus B	Asa8G02714.1	brown	0.1548	8.75e-106		Asa2G01470.1	PREDICTED: ETHYLENE INSENSITIVE 3-like 1 protein [Phoenix dactylifera]	ETHYLENE INSENSITIVE 3-like 1 protein OS=Arabidopsis thaliana GN=EIL1 PE=1 SV=1
QY65.gp6	Garlic virus B	Asa2G03906.1	brown	0.1547	1.24e-105		Asa7G00903.1	PREDICTED: ETHYLENE INSENSITIVE 3-like 3 protein [Phoenix dactylifera]	ETHYLENE INSENSITIVE 3-like 3 protein OS=Arabidopsis thaliana GN=EIL3 PE=1 SV=1
X660.gp6	Garlic virus D	Asa0G05421.1	brown	0.1546	1.52e-105		Asa4G04621.1	PREDICTED: ethylene-insensitive protein 2-like [Phoenix dactylifera]	Ethylene-insensitive protein 2 OS=Arabidopsis thaliana GN=EIN2 PE=1 SV=1
GvEgp1	Garlic virus E	Asa0G01124.1	brown	0.1546	1.59e-105		Asa5G03059.1	PREDICTED: ethylene-responsive transcription factor 1A-like [Musa acuminata subsp. malaccensis]	Ethylene-responsive transcription factor 1A OS=Arabidopsis thaliana GN=ERF1A PE=1 SV=2
QY65.gp6	Garlic virus B	Asa2G03372.1	brown	0.1545	2.05e-105		Asa5G00443.1	unnamed protein product [Coffea canephora]	Ethylene-responsive transcription factor 2 OS=Nicotiana tabacum GN=ERF2 PE=2 SV=1
X660.gp6	Garlic virus D	Asa6G03733.1	brown	0.1543	3.63e-105		Asa5G04143.1	EREB1 [Dendrobium catenatum]	Ethylene-responsive transcription factor 3 OS=Arabidopsis thaliana GN=ERF3 PE=1 SV=1
X660.gp6	Garlic virus D	Asa3G02468.1	brown	0.1541	6.8e-105		Asa6G02474.1	AP2 domain class transcription factor [Medicago truncatula]	Ethylene-responsive transcription factor 4 OS=Arabidopsis thaliana GN=ERF4 PE=1 SV=1
QY65.gp1	Garlic virus B	Asa0G04270.1	brown	0.1529	3.22e-103		Asa7G03733.1	PREDICTED: ethylene-responsive transcription factor 4-like [Nicotiana tomentosiformis]	Ethylene-responsive transcription factor 4 OS=Nicotiana sylvestris GN=ERF4 PE=2 SV=1
GvEgp8	Garlic virus E	Asa2G01764.1	brown	0.1527	5.41e-103		Asa2G06615.1	PREDICTED: ethylene-responsive transcription factor RAP2-9-like [Musa acuminata subsp. malaccensis]	Ethylene-responsive transcription factor ERF008 OS=Arabidopsis thaliana GN=ERF008 PE=2 SV=1
X660.gp6	Garlic virus D	Asa8G01031.1	brown	0.1526	7.51e-103		Asa5G04869.1	DREB2 [Sophora moorcroftiana]	Ethylene-responsive transcription factor ERF008 OS=Arabidopsis thaliana GN=ERF008 PE=2 SV=1
GvEgp8	Garlic virus E	Asa2G01826.1	brown	0.1524	1.53e-102		Asa8G03945.1	transcription factor ERF7 [Eriobotrya japonica]	Ethylene-responsive transcription factor ERF008 OS=Arabidopsis thaliana GN=ERF008 PE=2 SV=1
QY65.gp6	Garlic virus B	Asa3G03246.1	brown	0.1524	1.61e-102		Asa2G01073.1	PREDICTED: ethylene-responsive transcription factor ERF014 [Cicer arietinum]	Ethylene-responsive transcription factor ERF012 OS=Arabidopsis thaliana GN=ERF012 PE=2 SV=1
GvEgp8	Garlic virus E	Asa2G03412.1	brown	0.1523	2.16e-102		Asa0G03421.1	PREDICTED: ethylene-responsive transcription factor ERF020-like [Elaeis guineensis]	Ethylene-responsive transcription factor ERF020 OS=Arabidopsis thaliana GN=ERF020 PE=2 SV=1
X660.gp6	Garlic virus D	Asa7G05921.1	brown	0.1522	2.28e-102		Asa0G03422.1	PREDICTED: ethylene-responsive transcription factor ERF020-like [Elaeis guineensis]	Ethylene-responsive transcription factor ERF020 OS=Arabidopsis thaliana GN=ERF020 PE=2 SV=1
GvEgp8	Garlic virus E	Asa2G04505.1	brown	0.1522	2.76e-102		Asa4G02510.1	PREDICTED: ethylene-responsive transcription factor ERF039-like [Musa acuminata subsp. malaccensis]	Ethylene-responsive transcription factor ERF034 OS=Arabidopsis thaliana GN=ERF034 PE=2 SV=2
QY65.gp6	Garlic virus B	Asa6G00594.1	brown	0.1521	3.76e-102		Asa1G02354.1	PREDICTED: ethylene-responsive transcription factor ERF054-like [Musa acuminata subsp. malaccensis]	Ethylene-responsive transcription factor ERF053 OS=Arabidopsis thaliana GN=ERF053 PE=2 SV=1
X660.gp6	Garlic virus D	Asa7G01506.1	brown	0.1518	8.82e-102		Asa7G01530.1	hypothetical protein EUTSA_v10008326mg [Eutrema salsugineum]	Ethylene-responsive transcription factor ERF060 OS=Arabidopsis thaliana GN=ERF060 PE=2 SV=1
X660.gp6	Garlic virus D	Asa3G00518.1	brown	0.1516	1.71e-101		Asa3G03031.1	PREDICTED: ethylene-responsive transcription factor ERF109-like [Elaeis guineensis]	Ethylene-responsive transcription factor ERF071 OS=Arabidopsis thaliana GN=ERF071 PE=2 SV=1
GvEgp1	Garlic virus E	Asa4G03640.1	brown	0.1516	1.89e-101		Asa3G03037.1	PREDICTED: ethylene-responsive transcription factor ERF109-like [Brachypodium distachyon]	Ethylene-responsive transcription factor ERF071 OS=Arabidopsis thaliana GN=ERF071 PE=2 SV=1
QY65.gp6	Garlic virus B	Asa7G02618.1	brown	0.1515	2.13e-101		Asa4G01048.1	ethylene response factor [Ophiopogon japonicus]	Ethylene-responsive transcription factor ERF071 OS=Arabidopsis thaliana GN=ERF071 PE=2 SV=1
QY65.gp6	Garlic virus B	Asa1G01223.1	brown	0.1512	5.27e-101		Asa4G01176.1	PREDICTED: ethylene-responsive transcription factor ERF071-like [Musa acuminata subsp. malaccensis]	Ethylene-responsive transcription factor ERF071 OS=Arabidopsis thaliana GN=ERF071 PE=2 SV=1
X660.gp6	Garlic virus D	Asa6G02061.1	brown	0.1511	6.71e-101		Asa5G05309.1	PREDICTED: ethylene-responsive transcription factor ERF109-like [Elaeis guineensis]	Ethylene-responsive transcription factor ERF071 OS=Arabidopsis thaliana GN=ERF071 PE=2 SV=1
QY65.gp6	Garlic virus B	Asa6G04012.1	brown	0.1509	1.44e-100		Asa8G05249.1	PREDICTED: ethylene-responsive transcription factor ERF071-like [Elaeis guineensis]	Ethylene-responsive transcription factor ERF071 OS=Arabidopsis thaliana GN=ERF071 PE=2 SV=1
QY65.gp5	Garlic virus B	Asa6G00833.1	brown	0.1508	2.12e-100		Asa7G00951.1	hypothetical protein B456_008G219300 [Gossypium raimondii]	Ethylene-responsive transcription factor ERF091 OS=Arabidopsis thaliana GN=ERF091 PE=1 SV=1
GvEgp8	Garlic virus E	Asa6G00862.1	brown	0.1506	3.47e-100		Asa0G01551.1	PREDICTED: ethylene-responsive transcription factor ERF109-like [Brachypodium distachyon]	Ethylene-responsive transcription factor ERF109 OS=Arabidopsis thaliana GN=ERF109 PE=1 SV=1
QY65.gp6	Garlic virus B	Asa7G06595.1	brown	0.1506	3.91e-100		Asa4G00590.1	PREDICTED: ethylene-responsive transcription factor ERF071-like [Elaeis guineensis]	Ethylene-responsive transcription factor ERF109 OS=Arabidopsis thaliana GN=ERF109 PE=1 SV=1
QY65.gp6	Garlic virus B	Asa5G03685.1	brown	0.1505	5.05e-100		Asa8G05248.1	PREDICTED: ethylene-responsive transcription factor ERF109-like [Brachypodium distachyon]	Ethylene-responsive transcription factor ERF112 OS=Arabidopsis thaliana GN=ERF112 PE=2 SV=1
GvEgp8	Garlic virus E	Asa7G02618.1	brown	0.1503	8.93e-100		Asa2G03119.1	PREDICTED: ethylene-responsive transcription factor ERF113-like [Musa acuminata subsp. malaccensis]	Ethylene-responsive transcription factor ERF113 OS=Arabidopsis thaliana GN=ERF113 PE=2 SV=1
GvEgp8	Garlic virus E	Asa6G05355.1	brown	0.1498	3.4e-99		Asa5G03442.1	PREDICTED: ethylene-responsive transcription factor ABR1 [Cucumis sativus]	Ethylene-responsive transcription factor ERF114 OS=Arabidopsis thaliana GN=ERF114 PE=1 SV=1
X660.gp6	Garlic virus D	Asa4G06224.1	brown	0.1497	4.65e-99		Asa2G04505.1	ethylene-responsive transcription factor RAP2-12-like [Malus domestica]	Ethylene-responsive transcription factor RAP2-12 OS=Arabidopsis thaliana GN=RAP2-12 PE=1 SV=1
GvEgp8	Garlic virus E	Asa8G02714.1	brown	0.1497	5.68e-99		Asa6G02082.1	PREDICTED: ethylene-responsive transcription factor RAP2-3-like [Elaeis guineensis]	Ethylene-responsive transcription factor RAP2-3 OS=Arabidopsis thaliana GN=RAP2-3 PE=1 SV=2
GvEgp8	Garlic virus E	Asa3G04725.1	brown	0.1494	1.38e-98		Asa6G06174.1	PREDICTED: ethylene-responsive transcription factor ERF061-like [Elaeis guineensis]	Ethylene-responsive transcription factor RAP2-4 OS=Arabidopsis thaliana GN=RAP2-4 PE=1 SV=1
QY65.gp6	Garlic virus B	Asa4G04028.1	brown	0.1493	1.54e-98		Asa8G02785.1	PREDICTED: ethylene-responsive transcription factor TINY-like [Phoenix dactylifera]	Ethylene-responsive transcription factor TINY OS=Arabidopsis thaliana GN=TINY PE=2 SV=1
QY65.gp6	Garlic virus B	Asa2G04505.1	brown	0.1493	1.63e-98		Asa4G00651.1	PREDICTED: eukaryotic translation initiation factor 3 subunit C [Beta vulgaris subsp. vulgaris]	Eukaryotic translation initiation factor 3 subunit C OS=Arabidopsis thaliana GN=TIF3C1 PE=1 SV=2
QY65.gp6	Garlic virus B	Asa2G03955.1	brown	0.1493	1.7e-98		Asa4G05657.1	PREDICTED: eukaryotic translation initiation factor 4G-like isoform X2 [Phoenix dactylifera]	Eukaryotic translation initiation factor 4G OS=Triticum aestivum PE=1 SV=1
GvEgp8	Garlic virus E	Asa6G01110.1	brown	0.1492	2.18e-98		Asa3G03185.1	PREDICTED: eukaryotic translation initiation factor 5-like [Elaeis guineensis]	Eukaryotic translation initiation factor 5 OS=Zea mays GN=EIF5 PE=2 SV=1
QY65.gp6	Garlic virus B	Asa6G06761.1	brown	0.1491	3.67e-98		Asa2G01826.1	PREDICTED: eukaryotic translation initiation factor 5B-like [Phoenix dactylifera]	Eukaryotic translation initiation factor 5B OS=Schizosaccharomyces pombe (strain 972 / ATCC 24843) GN=SPAC56F8.03 PE=1 SV=1
QY65.gp5	Garlic virus B	Asa2G04690.1	brown	0.1491	3.74e-98		Asa7G00841.1	PREDICTED: exocyst complex component EXO70A1-like [Phoenix dactylifera]	Exocyst complex component EXO70B1 OS=Arabidopsis thaliana GN=EXO70B1 PE=1 SV=1
GvEgp1	Garlic virus E	Asa2G06167.1	brown	0.1489	6.44e-98		Asa6G00102.1	PREDICTED: exocyst complex component SEC5A-like isoform X1 [Elaeis guineensis]	Exocyst complex component SEC5A OS=Arabidopsis thaliana GN=SEC5A PE=1 SV=1
QY65.gp6	Garlic virus B	Asa7G01170.1	brown	0.1489	6.5e-98		Asa3G04582.1	PREDICTED: LOW QUALITY PROTEIN: expansin-A7 [Elaeis guineensis]	Expansin-A4 OS=Arabidopsis thaliana GN=EXPA4 PE=1 SV=1
GvEgp8	Garlic virus E	Asa4G00427.1	brown	0.1488	7.9e-98		Asa4G00376.1	PREDICTED: LOW QUALITY PROTEIN: expansin-A4-like [Elaeis guineensis]	Expansin-A4 OS=Arabidopsis thaliana GN=EXPA4 PE=1 SV=1
QY65.gp6	Garlic virus B	Asa6G00862.1	brown	0.1487	9.93e-98		Asa1G00407.1	PREDICTED: expansin-like A2 [Populus euphratica]	Expansin-like A1 OS=Oryza sativa subsp. japonica GN=EXLA1 PE=2 SV=1
GvEgp8	Garlic virus E	Asa7G03873.1	brown	0.1486	1.61e-97		Asa1G00437.1	PREDICTED: expansin-like A2 [Populus euphratica]	Expansin-like A1 OS=Oryza sativa subsp. japonica GN=EXLA1 PE=2 SV=1
X660.gp6	Garlic virus D	Asa0G01738.1	brown	0.1485	1.73e-97		Asa8G05275.1	PREDICTED: extracellular ribonuclease LE-like [Nicotiana tomentosiformis]	Extracellular ribonuclease LE OS=Solanum lycopersicum PE=1 SV=2
QY65.gp6	Garlic virus B	Asa2G01826.1	brown	0.1484	2.93e-97		Asa2G02470.1	PREDICTED: extra-large guanine nucleotide-binding protein 3-like isoform X2 [Phoenix dactylifera]	Extra-large guanine nucleotide-binding protein 3 OS=Arabidopsis thaliana GN=XLG3 PE=1 SV=1
QY65.gp6	Garlic virus B	Asa5G03633.1	brown	0.1483	3.83e-97		Asa3G04584.1	PREDICTED: paramyosin, long form-like [Phoenix dactylifera]	Factor of DNA methylation 1 OS=Arabidopsis thaliana GN=FDM1 PE=1 SV=1
GvEgp8	Garlic virus E	Asa7G00534.1	brown	0.1481	6.51e-97		Asa6G00872.1	PREDICTED: zeaxanthin epoxidase, chloroplastic-like isoform X1 [Phoenix dactylifera]	FAD-dependent urate hydroxylase OS=Klebsiella pneumoniae subsp. pneumoniae (strain ATCC 700721 / MGH 78578) GN=hpxO PE=1 SV=1
QY65.gp6	Garlic virus B	Asa6G01110.1	brown	0.148	7.56e-97		Asa2G00484.1	PREDICTED: F-box/kelch-repeat protein At1g57790-like [Elaeis guineensis]	F-box protein At1g49360 OS=Arabidopsis thaliana GN=At1g49360 PE=2 SV=1
GvEgp8	Garlic virus E	Asa6G00396.1	brown	0.1479	1.02e-96		Asa1G00327.1	PREDICTED: F-box protein At2g32560-like [Elaeis guineensis]	F-box protein At2g32560 OS=Arabidopsis thaliana GN=At2g32560 PE=2 SV=1
GvEgp8	Garlic virus E	Asa3G02300.1	brown	0.1479	1.07e-96		Asa5G01525.1	PREDICTED: F-box protein SKIP14 isoform X1 [Phoenix dactylifera]	F-box protein SKIP14 OS=Arabidopsis thaliana GN=SKIP14 PE=1 SV=1
QY65.gp6	Garlic virus B	Asa5G02007.1	brown	0.1477	1.95e-96		Asa3G00586.1	unnamed protein product [Vitis vinifera]	F-box/FBD/LRR-repeat protein At1g13570 OS=Arabidopsis thaliana GN=At1g13570 PE=2 SV=1
X660.gp6	Garlic virus D	Asa4G02828.1	brown	0.1477	2.12e-96		Asa3G00598.1	hypothetical protein VITISV_019244 [Vitis vinifera]	F-box/FBD/LRR-repeat protein At1g13570 OS=Arabidopsis thaliana GN=At1g13570 PE=2 SV=1
GvEgp8	Garlic virus E	Asa7G07613.1	brown	0.1475	4.32e-96		Asa8G00886.1	PREDICTED: F-box/kelch-repeat protein At1g16250 [Phoenix dactylifera]	F-box/kelch-repeat protein At1g16250 OS=Arabidopsis thaliana GN=At1g16250 PE=2 SV=1
QY65.gp6	Garlic virus B	Asa7G03873.1	brown	0.1474	5.39e-96		Asa2G00498.1	predicted protein [Hordeum vulgare subsp. vulgare]	F-box/kelch-repeat protein At1g57790 OS=Arabidopsis thaliana GN=At1g57790 PE=2 SV=1
X660.gp6	Garlic virus D	Asa5G02960.1	brown	0.1473	7.99e-96		Asa5G03754.1	PREDICTED: F-box protein At3g07870-like [Eucalyptus grandis]	F-box/kelch-repeat protein At3g06240 OS=Arabidopsis thaliana GN=At3g06240 PE=2 SV=1
X660.gp6	Garlic virus D	Asa6G04251.1	brown	0.1468	3.52e-95		Asa7G02727.1	PREDICTED: F-box/kelch-repeat protein At5g42350-like [Musa acuminata subsp. malaccensis]	F-box/kelch-repeat protein At5g42350 OS=Arabidopsis thaliana GN=At5g42350 PE=2 SV=1
GvEgp8	Garlic virus E	Asa1G03116.1	brown	0.1467	3.78e-95		Asa7G02728.1	PREDICTED: F-box/kelch-repeat protein At5g42350-like [Musa acuminata subsp. malaccensis]	F-box/kelch-repeat protein At5g42350 OS=Arabidopsis thaliana GN=At5g42350 PE=2 SV=1
X660.gp6	Garlic virus D	Asa6G05355.1	brown	0.1467	3.97e-95		Asa1G04043.1	PREDICTED: F-box/kelch-repeat protein SKIP30-like [Phoenix dactylifera]	F-box/kelch-repeat protein SKIP30 OS=Arabidopsis thaliana GN=SKIP30 PE=1 SV=2
X660.gp6	Garlic virus D	Asa2G01826.1	brown	0.1466	6.41e-95		Asa1G00399.1	PREDICTED: LOW QUALITY PROTEIN: F-box/LRR-repeat protein 10 [Elaeis guineensis]	F-box/LRR-repeat protein 10 OS=Arabidopsis thaliana GN=FBL10 PE=2 SV=1
QY65.gp6	Garlic virus B	Asa1G00296.1	brown	0.1465	7.48e-95		Asa6G04275.1	PREDICTED: F-box/LRR-repeat protein 14 isoform X1 [Phoenix dactylifera]	F-box/LRR-repeat protein 14 OS=Homo sapiens GN=FBXL14 PE=1 SV=1
X660.gp6	Garlic virus D	Asa4G00839.1	brown	0.1462	1.91e-94		Asa8G06210.1	PREDICTED: F-box/LRR-repeat protein 15 [Phoenix dactylifera]	F-box/LRR-repeat protein 15 OS=Arabidopsis thaliana GN=FBL15 PE=2 SV=2
X660.gp6	Garlic virus D	Asa7G04652.1	brown	0.1461	2.61e-94		Asa7G04861.1	PREDICTED: F-box/LRR-repeat protein 3-like [Musa acuminata subsp. malaccensis]	F-box/LRR-repeat protein 3 OS=Arabidopsis thaliana GN=FBL3 PE=2 SV=1
QY65.gp6	Garlic virus B	Asa2G05127.1	brown	0.1461	2.81e-94		Asa3G00380.1	PREDICTED: F-box/LRR-repeat protein At3g48880-like [Elaeis guineensis]	F-box/LRR-repeat protein At3g48880 OS=Arabidopsis thaliana GN=At3g48880 PE=2 SV=1
GvEgp1	Garlic virus E	Asa2G05816.1	brown	0.1458	5.66e-94		Asa3G00381.1	PREDICTED: F-box/LRR-repeat protein At3g48880-like [Phoenix dactylifera]	F-box/LRR-repeat protein At3g48880 OS=Arabidopsis thaliana GN=At3g48880 PE=2 SV=1
QY65.gp6	Garlic virus B	Asa2G01764.1	brown	0.1458	6.84e-94		Asa7G00965.1	PREDICTED: ferrochelatase-1, chloroplastic [Musa acuminata subsp. malaccensis]	Ferrochelatase-1, chloroplastic OS=Oryza sativa subsp. japonica GN=Os09g0297000 PE=2 SV=1
QY65.gp6	Garlic virus B	Asa6G00396.1	brown	0.1454	1.69e-93		Asa2G02013.1	PREDICTED: protein SRG1-like [Phoenix dactylifera]	Feruloyl CoA ortho-hydroxylase 2 OS=Arabidopsis thaliana GN=F6'H2 PE=1 SV=1
QY65.gp6	Garlic virus B	Asa5G03512.1	brown	0.1452	3.45e-93		Asa4G05026.1	PREDICTED: FHA domain-containing protein At4g14490-like [Phoenix dactylifera]	FHA domain-containing protein At4g14490 OS=Arabidopsis thaliana GN=At4g14490 PE=1 SV=1
GvEgp8	Garlic virus E	Asa7G01850.1	brown	0.1451	4.19e-93		Asa7G06948.1	PREDICTED: filament-like plant protein 3 isoform X2 [Musa acuminata subsp. malaccensis]	Filament-like plant protein 3 OS=Arabidopsis thaliana GN=FPP3 PE=2 SV=2
QY65.gp6	Garlic virus B	Asa2G04928.1	brown	0.1451	4.61e-93		Asa4G04303.1	PREDICTED: uncharacterized protein LOC103700993 [Phoenix dactylifera]	FIP1[V]-like protein OS=Arabidopsis thaliana GN=FIPS5 PE=1 SV=1
QY65.gp6	Garlic virus B	Asa3G02300.1	brown	0.1449	8.54e-93		Asa0G00420.1	PREDICTED: flavonol synthase/flavanone 3-hydroxylase-like [Elaeis guineensis]	Flavonol synthase/flavanone 3-hydroxylase OS=Citrus unshiu GN=FLS PE=1 SV=1
GvEgp1	Garlic virus E	Asa0G05637.1	brown	0.1449	8.71e-93		Asa2G02620.1	PREDICTED: flavonol synthase/flavanone 3-hydroxylase-like [Elaeis guineensis]	Flavonol synthase/flavanone 3-hydroxylase OS=Citrus unshiu GN=FLS PE=1 SV=1
QY65.gp6	Garlic virus B	Asa4G00427.1	brown	0.1446	1.73e-92		Asa8G05573.1	PREDICTED: formate dehydrogenase, mitochondrial [Phoenix dactylifera]	Formate dehydrogenase, mitochondrial OS=Solanum tuberosum GN=FDH1 PE=1 SV=2
QY65.gp6	Garlic virus B	Asa2G00718.1	brown	0.1446	1.96e-92		Asa5G03603.1	PREDICTED: LOW QUALITY PROTEIN: formin-like protein 5 [Elaeis guineensis]	Formin-like protein 5 OS=Oryza sativa subsp. japonica GN=FH5 PE=2 SV=2
X660.gp6	Garlic virus D	Asa2G03372.1	brown	0.1445	2.46e-92		Asa2G06354.1	PREDICTED: fructokinase-1-like [Elaeis guineensis]	Fructokinase-1 OS=Zea mays GN=FRK1 PE=1 SV=1
GvEgp8	Garlic virus E	Asa2G03372.1	brown	0.1445	2.59e-92		Asa4G02253.1	PREDICTED: fructokinase-1-like [Elaeis guineensis]	Fructokinase-1 OS=Zea mays GN=FRK1 PE=1 SV=1
X660.gp6	Garlic virus D	Asa7G03873.1	brown	0.1445	2.76e-92		Asa7G06502.1	PREDICTED: fructokinase-1-like [Elaeis guineensis]	Fructokinase-1 OS=Zea mays GN=FRK1 PE=1 SV=1
GvEgp8	Garlic virus E	Asa5G00463.1	brown	0.1445	2.8e-92		Asa7G06873.1	PREDICTED: fructose-1,6-bisphosphatase, cytosolic [Sesamum indicum]	Fructose-1,6-bisphosphatase, cytosolic OS=Oryza coarctata PE=2 SV=1
GvEgp8	Garlic virus E	Asa3G03246.1	brown	0.1443	4.47e-92		Asa8G04451.1	PREDICTED: galactolipase DONGLE, chloroplastic [Phoenix dactylifera]	Galactolipase DONGLE, chloroplastic OS=Arabidopsis thaliana GN=DGL PE=1 SV=1
X660.gp5	Garlic virus D	Asa0G05866.1	brown	0.1441	8.21e-92		Asa6G05734.1	galacturonic acid kinase [Arabidopsis thaliana]	Galacturonokinase OS=Arabidopsis thaliana GN=GALAK PE=1 SV=1
QY65.gp6	Garlic virus B	Asa1G03908.1	brown	0.1441	8.61e-92		Asa3G03703.1	PREDICTED: glycine-rich protein-like isoform X1 [Phoenix dactylifera]	Galectin-3 OS=Canis familiaris GN=LGALS3 PE=1 SV=3
QY65.gp1	Garlic virus B	Asa7G05732.1	brown	0.1441	9.45e-92		Asa1G01506.1	PREDICTED: probable gamma-aminobutyrate transaminase 3, mitochondrial [Musa acuminata subsp. malaccensis]	Gamma-aminobutyrate transaminase 1, mitochondrial OS=Oryza sativa subsp. japonica GN=OSL2 PE=1 SV=2
QY65.gp1	Garlic virus B	Asa0G02784.1	brown	0.144	1.02e-91		Asa4G00655.1	gamma-glutamyl transpeptidase [Allium sativum]	Gamma-glutamyltranspeptidase 1 OS=Arabidopsis thaliana GN=GGT1 PE=2 SV=1
X660.gp6	Garlic virus D	Asa6G02407.1	brown	0.144	1.02e-91		Asa8G01418.1	gamma-glutamyl transpeptidase [Allium sativum]	Gamma-glutamyltranspeptidase 3 OS=Arabidopsis thaliana GN=GGT3 PE=2 SV=1
QY65.gp6	Garlic virus B	Asa5G00463.1	brown	0.1439	1.39e-91		Asa8G03167.1	PREDICTED: uncharacterized protein LOC105046599 [Elaeis guineensis]	Gastric triacylglycerol lipase OS=Bos taurus GN=LIPF PE=1 SV=1
GvEgp8	Garlic virus E	Asa4G01617.1	brown	0.1438	1.84e-91		Asa6G02841.1	PREDICTED: GATA transcription factor 4-like [Phoenix dactylifera]	GATA transcription factor 9 OS=Arabidopsis thaliana GN=GATA9 PE=2 SV=1
X660.gp6	Garlic virus D	Asa2G05005.1	brown	0.1437	2.71e-91		Asa7G04655.1	PREDICTED: GDP-L-galactose phosphorylase 2-like isoform X2 [Elaeis guineensis]	GDP-L-galactose phosphorylase 1 OS=Arabidopsis thaliana GN=VTC2 PE=1 SV=1
GvEgp8	Garlic virus E	Asa6G02407.1	brown	0.1435	4.28e-91		Asa4G04689.1	dtdp-glucose 4-6-dehydratase, putative [Ricinus communis]	GDP-mannose 3,5-epimerase 1 OS=Oryza sativa subsp. japonica GN=GME-1 PE=1 SV=1
QY65.gp6	Garlic virus B	Asa7G07472.1	brown	0.1435	5.17e-91		Asa1G00418.1	PREDICTED: GDSL esterase/lipase At5g55050-like [Musa acuminata subsp. malaccensis]	GDSL esterase/lipase At1g29660 OS=Arabidopsis thaliana GN=At1g29660 PE=2 SV=1
QY65.gp5	Garlic virus B	Asa6G05606.1	brown	0.1433	8.95e-91		Asa8G02001.1	PREDICTED: GDSL esterase/lipase At3g26430-like [Musa acuminata subsp. malaccensis]	GDSL esterase/lipase At3g26430 OS=Arabidopsis thaliana GN=At3g26430 PE=2 SV=1
QY65.gp6	Garlic virus B	Asa8G04853.1	brown	0.1433	9.49e-91		Asa7G02555.1	PREDICTED: GDSL esterase/lipase At1g71691-like [Musa acuminata subsp. malaccensis]	GDSL esterase/lipase At5g08460 OS=Arabidopsis thaliana GN=At5g08460 PE=2 SV=1
QY65.gp5	Garlic virus B	Asa4G04689.1	brown	0.1431	1.47e-90		Asa6G01386.1	PREDICTED: GDT1-like protein 4 [Phoenix dactylifera]	GDT1-like protein 4 OS=Oryza sativa subsp. indica GN=OsI_29993 PE=3 SV=1
GvEgp8	Garlic virus E	Asa2G03906.1	brown	0.1428	3.2e-90		Asa6G00895.1	PREDICTED: GEM-like protein 5 [Elaeis guineensis]	GEM-like protein 5 OS=Arabidopsis thaliana GN=At5g13200 PE=1 SV=1
GvEgp1	Garlic virus E	Asa4G03523.1	brown	0.1428	3.66e-90		Asa4G06505.1	PREDICTED: uncharacterized protein LOC105035387 [Elaeis guineensis]	General transcription factor 3C polypeptide 2 OS=Homo sapiens GN=GTF3C2 PE=1 SV=2
GvEgp8	Garlic virus E	Asa5G03685.1	brown	0.1428	3.75e-90		Asa4G04862.1	PREDICTED: flavonol synthase/flavanone 3-hydroxylase-like [Prunus mume]	Gibberellin 20 oxidase 1 OS=Arabidopsis thaliana GN=GA20OX1 PE=2 SV=2
QY65.gp6	Garlic virus B	Asa3G04725.1	brown	0.1426	7.38e-90		Asa8G03383.1	PREDICTED: gibberellin 2-beta-dioxygenase 2-like [Phoenix dactylifera]	Gibberellin 2-beta-dioxygenase 2 OS=Pisum sativum GN=GA2OX2 PE=2 SV=1
X660.gp6	Garlic virus D	Asa7G01170.1	brown	0.1424	1.29e-89		Asa6G01544.1	PREDICTED: glucan endo-1,3-beta-glucosidase 11-like isoform X1 [Phoenix dactylifera]	Glucan endo-1,3-beta-glucosidase 11 OS=Arabidopsis thaliana GN=At1g32860 PE=1 SV=1
GvEgp8	Garlic virus E	Asa1G01223.1	brown	0.1423	1.58e-89		Asa6G05055.1	PREDICTED: glucan endo-1,3-beta-glucosidase 10-like [Phoenix dactylifera]	Glucan endo-1,3-beta-glucosidase 3 OS=Arabidopsis thaliana GN=At2g01630 PE=1 SV=2
QY65.gp6	Garlic virus B	Asa3G01722.1	brown	0.1421	2.49e-89		Asa5G05063.1	PREDICTED: glucan endo-1,3-beta-glucosidase 6-like [Musa acuminata subsp. malaccensis]	Glucan endo-1,3-beta-glucosidase 6 OS=Arabidopsis thaliana GN=At5g58090 PE=1 SV=2
GvEgp1	Garlic virus E	Asa5G02952.1	brown	0.142	3.27e-89		Asa7G02874.1	PREDICTED: glucan endo-1,3-beta-glucosidase 7 [Phoenix dactylifera]	Glucan endo-1,3-beta-glucosidase 7 OS=Arabidopsis thaliana GN=At4g34480 PE=1 SV=2
X660.gp6	Garlic virus D	Asa1G04491.1	brown	0.1419	4.74e-89		Asa0G05127.1	PREDICTED: glucan endo-1,3-beta-glucosidase [Phoenix dactylifera]	Glucan endo-1,3-beta-glucosidase OS=Triticum aestivum GN=GLC1 PE=2 SV=1
X660.gp6	Garlic virus D	Asa5G03685.1	brown	0.1418	6.79e-89		Asa1G03638.1	PREDICTED: glucan endo-1,3-beta-glucosidase-like isoform X1 [Phoenix dactylifera]	Glucan endo-1,3-beta-glucosidase OS=Vitis vinifera GN=VIT_06s0061g00120 PE=1 SV=2
QY65.gp6	Garlic virus B	Asa7G00941.1	brown	0.1418	6.86e-89		Asa6G02021.1	beta-1,3-glucanase [Lilium hybrid division VII]	Glucan endo-1,3-beta-glucosidase, basic vacuolar isoform OS=Hevea brasiliensis GN=HGN1 PE=1 SV=2
GvEgp1	Garlic virus E	Asa2G06168.1	brown	0.1417	9.64e-89		Asa5G01517.1	PREDICTED: glucose-6-phosphate 1-dehydrogenase, cytoplasmic isoform-like [Phoenix dactylifera]	Glucose-6-phosphate 1-dehydrogenase, cytoplasmic isoform OS=Solanum tuberosum GN=G6PDH PE=2 SV=1
GvEgp8	Garlic virus E	Asa4G02081.1	brown	0.1416	1.22e-88		Asa4G03588.1	PREDICTED: glutamate decarboxylase 1 [Elaeis guineensis]	Glutamate decarboxylase 1 OS=Arabidopsis thaliana GN=GAD1 PE=1 SV=2
QY65.gp6	Garlic virus B	Asa4G02081.1	brown	0.1415	1.33e-88		Asa0G00749.1	PREDICTED: glutamate synthase 1 [NADH], chloroplastic-like [Elaeis guineensis]	Glutamate synthase [NADH], amyloplastic OS=Medicago sativa PE=1 SV=1
X660.gp6	Garlic virus D	Asa6G02082.1	brown	0.1412	3.1e-88		Asa1G04137.1	PREDICTED: glutamate synthase [NADH], amyloplastic isoform X3 [Vitis vinifera]	Glutamate synthase [NADH], amyloplastic OS=Medicago sativa PE=1 SV=1
X660.gp6	Garlic virus D	Asa2G03412.1	brown	0.1412	3.18e-88		Asa0G00750.1	PREDICTED: glutamate synthase 1 [NADH], chloroplastic-like [Elaeis guineensis]	Glutamate synthase 1 [NADH], chloroplastic OS=Arabidopsis thaliana GN=GLT1 PE=2 SV=2
QY65.gp1	Garlic virus B	Asa0G05866.1	brown	0.1412	3.96e-88		Asa1G04136.1	PREDICTED: glutamate synthase 1 [NADH], chloroplastic-like [Elaeis guineensis]	Glutamate synthase 1 [NADH], chloroplastic OS=Arabidopsis thaliana GN=GLT1 PE=2 SV=2
QY65.gp6	Garlic virus B	Asa3G04462.1	brown	0.1411	4.42e-88		Asa5G03073.1	PREDICTED: glutamate synthase 1 [NADH], chloroplastic [Phoenix dactylifera]	Glutamate synthase 1 [NADH], chloroplastic OS=Oryza sativa subsp. japonica GN=Os01g0681900 PE=2 SV=1
GvEgp8	Garlic virus E	Asa5G02960.1	brown	0.1411	4.51e-88		Asa6G00503.1	gamma-glutamylcysteine synthetase [Dimocarpus longan]	Glutamate--cysteine ligase, chloroplastic OS=Nicotiana tabacum GN=GSH1 PE=2 SV=2
X660.gp6	Garlic virus D	Asa3G02300.1	brown	0.141	6.32e-88		Asa7G05271.1	glutamine synthetase [Eichhornia crassipes]	Glutamine synthetase cytosolic isozyme OS=Medicago sativa PE=2 SV=1
GvEgp8	Garlic virus E	Asa1G00296.1	brown	0.141	6.87e-88		Asa4G01943.1	PREDICTED: glutamine--fructose-6-phosphate aminotransferase [isomerizing] 2 [Musa acuminata subsp. malaccensis]	Glutamine--fructose-6-phosphate aminotransferase [isomerizing] 2 OS=Homo sapiens GN=GFPT2 PE=1 SV=3
QY65.gp6	Garlic virus B	Asa3G03416.1	brown	0.1409	8.99e-88		Asa0G01124.1	PREDICTED: glutaredoxin-C6-like [Oryza brachyantha]	Glutaredoxin-C6 OS=Oryza sativa subsp. japonica GN=GRXC6 PE=1 SV=2
GvEgp8	Garlic virus E	Asa6G01719.1	brown	0.1408	1.22e-87		Asa6G00833.1	PREDICTED: glutaredoxin-C6 [Cucumis melo]	Glutaredoxin-C6 OS=Oryza sativa subsp. japonica GN=GRXC6 PE=1 SV=2
X660.gp6	Garlic virus D	Asa1G01223.1	brown	0.1408	1.23e-87		Asa2G01905.1	PREDICTED: glutathione reductase, cytosolic [Musa acuminata subsp. malaccensis]	Glutathione reductase, cytosolic OS=Oryza sativa subsp. japonica GN=GRC2 PE=2 SV=2
QY65.gp6	Garlic virus B	Asa8G05749.1	brown	0.1406	2.21e-87		Asa4G03252.1	glutathione S-transferase [Allium cepa]	Glutathione S-transferase 3 OS=Zea mays GN=GST3 PE=1 SV=4
GvEgp1	Garlic virus E	Asa4G03140.1	brown	0.1404	3.08e-87		Asa8G04500.1	glutathione S-transferase [Allium cepa]	Glutathione S-transferase 3 OS=Zea mays GN=GST3 PE=1 SV=4
GvEgp8	Garlic virus E	Asa7G04769.1	brown	0.1404	3.63e-87		Asa8G04503.1	glutathione S-transferase [Allium cepa]	Glutathione S-transferase 3 OS=Zea mays GN=GST3 PE=1 SV=4
X660.gp6	Garlic virus D	Asa7G03132.1	brown	0.1403	4.55e-87		Asa2G01403.1	hypothetical protein SORBIDRAFT_09g001700 [Sorghum bicolor]	Glutathione S-transferase DHAR2 OS=Arabidopsis thaliana GN=DHAR2 PE=1 SV=1
X660.gp6	Garlic virus D	Asa6G00862.1	brown	0.1403	4.7e-87		Asa7G06687.1	PREDICTED: glutathione S-transferase T1-like [Musa acuminata subsp. malaccensis]	Glutathione S-transferase T1 OS=Arabidopsis thaliana GN=GSTT1 PE=2 SV=1
X660.gp6	Garlic virus D	Asa3G03246.1	brown	0.1401	8.44e-87		Asa7G00555.1	PREDICTED: uncharacterized protein LOC100843378 [Brachypodium distachyon]	Glutathione S-transferase U18 OS=Arabidopsis thaliana GN=GSTU18 PE=2 SV=1
GvEgp8	Garlic virus E	Asa6G00714.1	brown	0.1401	8.89e-87		Asa7G00556.1	PREDICTED: uncharacterized protein LOC100843378 [Brachypodium distachyon]	Glutathione S-transferase U18 OS=Arabidopsis thaliana GN=GSTU18 PE=2 SV=1
QY65.gp1	Garlic virus B	Asa8G02812.1	brown	0.1399	1.48e-86		Asa7G06310.1	PREDICTED: uncharacterized protein LOC100843378 [Brachypodium distachyon]	Glutathione S-transferase U18 OS=Arabidopsis thaliana GN=GSTU18 PE=2 SV=1
QY65.gp6	Garlic virus B	Asa6G00714.1	brown	0.1399	1.55e-86		Asa4G04014.1	PREDICTED: probable glutathione S-transferase parA [Musa acuminata subsp. malaccensis]	Glutathione S-transferase U19 OS=Arabidopsis thaliana GN=GSTU19 PE=2 SV=1
GvEgp8	Garlic virus E	Asa2G00718.1	brown	0.1394	5.52e-86		Asa3G02781.1	PREDICTED: glutathione S-transferase omega-like 2 [Musa acuminata subsp. malaccensis]	Glutathionyl-hydroquinone reductase YqjG OS=Escherichia coli (strain K12) GN=yqjG PE=1 SV=1
QY65.gp5	Garlic virus B	Asa1G04490.1	brown	0.1394	5.9e-86		Asa4G06317.1	PREDICTED: glutelin type-A 1-like [Musa acuminata subsp. malaccensis]	Glutelin type-A 1 OS=Oryza sativa subsp. japonica GN=GLUA1 PE=1 SV=2
GvEgp1	Garlic virus E	Asa6G00503.1	brown	0.1391	1.18e-85		Asa7G07613.1	glyceraldehyde 3-phosphate dehydrogenase [Daucus carota]	Glyceraldehyde-3-phosphate dehydrogenase, cytosolic OS=Antirrhinum majus GN=GAPC PE=2 SV=1
GvEgp8	Garlic virus E	Asa8G05749.1	brown	0.1389	2.51e-85		Asa6G05877.1	PREDICTED: glycerophosphodiester phosphodiesterase GDPDL4 isoform X2 [Elaeis guineensis]	Glycerophosphodiester phosphodiesterase GDPDL3 OS=Arabidopsis thaliana GN=GDPDL3 PE=1 SV=3
GvEgp1	Garlic virus E	Asa3G02881.1	brown	0.1388	2.79e-85		Asa7G03575.1	PREDICTED: uncharacterized protein LOC105056427 [Elaeis guineensis]	Glycine-rich domain-containing protein 1 OS=Arabidopsis thaliana GN=GRDP1 PE=2 SV=1
X660.gp6	Garlic virus D	Asa6G04012.1	brown	0.1388	3.16e-85		Asa2G05648.1	PREDICTED: glycine-rich protein A3-like [Malus domestica]	Glycine-rich protein A3 OS=Daucus carota PE=2 SV=1
GvEgp8	Garlic virus E	Asa4G04028.1	brown	0.1388	3.44e-85		Asa2G05650.1	PREDICTED: glycine-rich protein A3-like [Malus domestica]	Glycine-rich protein A3 OS=Daucus carota PE=2 SV=1
QY65.gp6	Garlic virus B	Asa1G00141.1	brown	0.1387	3.7e-85		Asa6G02765.1	PREDICTED: glyoxylate/hydroxypyruvate reductase HPR3-like [Phoenix dactylifera]	Glyoxylate/hydroxypyruvate reductase HPR3 OS=Arabidopsis thaliana GN=HPR3 PE=2 SV=1
GvEgp1	Garlic virus E	Asa6G04586.1	brown	0.1386	5.6e-85		Asa7G04870.1	unknown [Zea mays]	Glyoxysomal fatty acid beta-oxidation multifunctional protein MFP-a OS=Brassica napus PE=2 SV=2
X660.gp6	Garlic virus D	Asa5G02085.1	brown	0.1386	5.93e-85		Asa6G02080.1	PREDICTED: glyoxysomal fatty acid beta-oxidation multifunctional protein MFP-a-like [Elaeis guineensis]	Glyoxysomal fatty acid beta-oxidation multifunctional protein MFP-a OS=Cucumis sativus PE=1 SV=1
GvEgp8	Garlic virus E	Asa2G03955.1	brown	0.1386	6.03e-85		Asa6G04791.1	PREDICTED: golgin candidate 4 [Musa acuminata subsp. malaccensis]	Golgin candidate 4 OS=Arabidopsis thaliana GN=GC4 PE=2 SV=1
X660.gp6	Garlic virus D	Asa7G01850.1	brown	0.1383	1.29e-84		Asa3G03763.1	PREDICTED: golgin candidate 5-like isoform X1 [Elaeis guineensis]	Golgin candidate 5 OS=Arabidopsis thaliana GN=GC5 PE=1 SV=1
GvEgp1	Garlic virus E	Asa6G03587.1	brown	0.1382	1.61e-84		Asa1G01251.1	PREDICTED: uncharacterized protein LOC105044022 [Elaeis guineensis]	GPALPP motifs-containing protein 1 OS=Mus musculus GN=Gpalpp1 PE=1 SV=2
QY65.gp6	Garlic virus B	Asa5G01964.1	brown	0.1381	2.17e-84		Asa7G07714.1	PREDICTED: GPI-anchored protein LORELEI-like [Elaeis guineensis]	GPI-anchored protein LORELEI OS=Arabidopsis thaliana GN=LRE PE=2 SV=1
QY65.gp6	Garlic virus B	Asa6G01762.1	brown	0.1381	2.37e-84		Asa5G05281.1	PREDICTED: uncharacterized protein LOC105054082 isoform X2 [Elaeis guineensis]	GTPase-activating protein GYP7 OS=Yarrowia lipolytica (strain CLIB 122 / E 150) GN=GYP7 PE=3 SV=2
GvEgp8	Garlic virus E	Asa7G07472.1	brown	0.1379	3.93e-84		Asa7G05123.1	PREDICTED: GTP-binding protein SAR1A isoform X2 [Cucumis melo]	GTP-binding protein SAR1A OS=Arabidopsis thaliana GN=SAR1A PE=2 SV=1
GvEgp8	Garlic virus E	Asa3G03416.1	brown	0.1377	5.78e-84		Asa0G02600.1	PREDICTED: LOW QUALITY PROTEIN: G-type lectin S-receptor-like serine/threonine-protein kinase SD2-5 [Phoenix dactylifera]	G-type lectin S-receptor-like serine/threonine-protein kinase At5g35370 OS=Arabidopsis thaliana GN=At5g35370 PE=2 SV=2
GvEgp8	Garlic virus E	Asa5G03512.1	brown	0.1377	6.82e-84		Asa2G00876.1	PREDICTED: G-type lectin S-receptor-like serine/threonine-protein kinase RLK1 [Musa acuminata subsp. malaccensis]	G-type lectin S-receptor-like serine/threonine-protein kinase RLK1 OS=Arabidopsis thaliana GN=RLK1 PE=2 SV=2
X660.gp6	Garlic virus D	Asa4G00427.1	brown	0.1376	8.37e-84		Asa4G01724.1	PREDICTED: LOW QUALITY PROTEIN: G-type lectin S-receptor-like serine/threonine-protein kinase SD2-5 [Phoenix dactylifera]	G-type lectin S-receptor-like serine/threonine-protein kinase SD2-5 OS=Arabidopsis thaliana GN=SD25 PE=1 SV=1
X660.gp6	Garlic virus D	Asa7G04769.1	brown	0.1373	2.23e-83		Asa4G03169.1	PREDICTED: LOW QUALITY PROTEIN: G-type lectin S-receptor-like serine/threonine-protein kinase SD2-5 [Phoenix dactylifera]	G-type lectin S-receptor-like serine/threonine-protein kinase SD2-5 OS=Arabidopsis thaliana GN=SD25 PE=1 SV=1
QY65.gp6	Garlic virus B	Asa5G04001.1	brown	0.1372	2.54e-83		Asa2G03349.1	PREDICTED: H/ACA ribonucleoprotein complex subunit 4-like [Zea mays]	H/ACA ribonucleoprotein complex subunit 4 OS=Arabidopsis thaliana GN=CBF5 PE=1 SV=1
GvEgp8	Garlic virus E	Asa1G00141.1	brown	0.1372	2.72e-83		Asa7G01563.1	PREDICTED: HEAT repeat-containing protein 5B isoform X3 [Phoenix dactylifera]	HEAT repeat-containing protein 5A OS=Mus musculus GN=Heatr5a PE=2 SV=2
X660.gp6	Garlic virus D	Asa1G00296.1	brown	0.1371	3.21e-83		Asa6G06874.1	hypothetical protein M569_14650 [Genlisea aurea]	Heat shock 22 kDa protein, mitochondrial OS=Glycine max GN=HSP23.9 PE=2 SV=1
X660.gp5	Garlic virus D	Asa7G05732.1	brown	0.137	4.7e-83		Asa8G04853.1	heat shock 70 kDa protein 8 isoform X1 [Ornithogalum longebracteatum]	Heat shock 70 kDa protein 8 OS=Arabidopsis thaliana GN=HSP70-8 PE=1 SV=1
QY65.gp6	Garlic virus B	Asa3G02155.1	brown	0.1369	6.12e-83		Asa2G05716.1	heat shock protein 70 [Allium sativum]	Heat shock cognate 70 kDa protein 1 OS=Solanum lycopersicum GN=HSC-I PE=2 SV=1
GvEgp8	Garlic virus E	Asa2G04928.1	brown	0.1367	9.98e-83		Asa7G02934.1	Os11g0703900 [Oryza sativa Japonica Group]	Heat shock cognate 70 kDa protein 2 OS=Solanum lycopersicum GN=HSC-2 PE=2 SV=1
X660.gp6	Garlic virus D	Asa2G03955.1	brown	0.1366	1.28e-82		Asa6G05836.1	PREDICTED: heat shock cognate 70 kDa protein [Cucumis sativus]	Heat shock cognate 70 kDa protein OS=Petunia hybrida GN=HSP70 PE=2 SV=1
QY65.gp6	Garlic virus B	Asa1G00366.1	brown	0.1365	1.54e-82		Asa6G00396.1	PREDICTED: heat shock protein 83-like [Elaeis guineensis]	Heat shock cognate 90 kDa protein OS=Dictyostelium discoideum GN=hspD PE=1 SV=2
GvEgp8	Garlic virus E	Asa2G02910.1	brown	0.1365	1.64e-82		Asa5G03685.1	PREDICTED: heat shock protein 83-like [Phoenix dactylifera]	Heat shock protein 83 OS=Ipomoea nil GN=HSP83A PE=2 SV=1
QY65.gp6	Garlic virus B	Asa7G00534.1	brown	0.1365	1.72e-82		Asa7G01431.1	PREDICTED: heat shock factor protein HSF30 isoform X2 [Nicotiana tomentosiformis]	Heat stress transcription factor A-2 OS=Arabidopsis thaliana GN=HSFA2 PE=1 SV=1
X660.gp6	Garlic virus D	Asa4G02081.1	brown	0.1365	1.82e-82		Asa4G05278.1	PREDICTED: heat stress transcription factor A-5-like [Elaeis guineensis]	Heat stress transcription factor A-5 OS=Oryza sativa subsp. japonica GN=HSFA5 PE=2 SV=1
QY65.gp6	Garlic virus B	Asa3G02260.1	brown	0.1364	2.37e-82		Asa0G00718.1	PREDICTED: heat shock factor protein HSF24 [Jatropha curcas]	Heat stress transcription factor B-1 OS=Oryza sativa subsp. japonica GN=HSFB1 PE=2 SV=1
X660.gp6	Garlic virus D	Asa2G05127.1	brown	0.1364	2.43e-82		Asa2G05473.1	PREDICTED: heat stress transcription factor B-2b [Nicotiana sylvestris]	Heat stress transcription factor B-2b OS=Oryza sativa subsp. japonica GN=HSFB2B PE=2 SV=1
GvEgp8	Garlic virus E	Asa2G07140.1	brown	0.1363	3.48e-82		Asa8G01031.1	heat shock factor protein 1 [Zea mays]	Heat stress transcription factor C-2a OS=Oryza sativa subsp. japonica GN=HSFC2A PE=2 SV=1
X660.gp6	Garlic virus D	Asa1G03116.1	brown	0.1362	3.66e-82		Asa5G01648.1	PREDICTED: neurofilament heavy polypeptide [Musa acuminata subsp. malaccensis]	Heavy metal-associated isoprenylated plant protein 26 OS=Arabidopsis thaliana GN=HIPP26 PE=1 SV=1
GvEgp8	Garlic virus E	Asa2G05127.1	brown	0.1361	4.84e-82		Asa8G04843.1	PREDICTED: heavy metal-associated isoprenylated plant protein 26-like [Musa acuminata subsp. malaccensis]	Heavy metal-associated isoprenylated plant protein 26 OS=Arabidopsis thaliana GN=HIPP26 PE=1 SV=1
QY65.gp6	Garlic virus B	Asa7G03072.1	brown	0.1361	4.85e-82		Asa8G04846.1	PREDICTED: heavy metal-associated isoprenylated plant protein 26-like [Musa acuminata subsp. malaccensis]	Heavy metal-associated isoprenylated plant protein 26 OS=Arabidopsis thaliana GN=HIPP26 PE=1 SV=1
X660.gp5	Garlic virus D	Asa6G04610.1	brown	0.1361	4.89e-82		Asa5G04592.1	PREDICTED: uncharacterized ATP-dependent helicase C23E6.02 [Vitis vinifera]	Helicase-like transcription factor OS=Homo sapiens GN=HLTF PE=1 SV=2
GvEgp8	Garlic virus E	Asa7G06595.1	brown	0.1359	8.52e-82		Asa7G00648.1	PREDICTED: heme-binding-like protein At3g10130, chloroplastic [Elaeis guineensis]	Heme-binding-like protein At3g10130, chloroplastic OS=Arabidopsis thaliana GN=At3g10130 PE=2 SV=1
GvEgp8	Garlic virus E	Asa3G02260.1	brown	0.1359	9.63e-82		Asa8G03290.1	PREDICTED: heparan-alpha-glucosaminide N-acetyltransferase isoform X1 [Elaeis guineensis]	Heparan-alpha-glucosaminide N-acetyltransferase OS=Mus musculus GN=Hgsnat PE=1 SV=2
X660.gp6	Garlic virus D	Asa6G01110.1	brown	0.1359	9.9e-82		Asa0G04029.1	PREDICTED: hexokinase-2-like [Elaeis guineensis]	Hexokinase-1 OS=Spinacia oleracea GN=HXK1 PE=2 SV=1
X660.gp6	Garlic virus D	Asa2G00718.1	brown	0.1358	1.05e-81		Asa0G00226.1	PREDICTED: histidine kinase 3-like isoform X1 [Elaeis guineensis]	Histidine kinase 3 OS=Arabidopsis thaliana GN=AHK3 PE=1 SV=1
GvEgp1	Garlic virus E	Asa4G04962.1	brown	0.1358	1.18e-81		Asa4G03466.1	PREDICTED: uncharacterized protein LOC105035108 isoform X1 [Elaeis guineensis]	Histone-lysine N-methyltransferase ASHH2 OS=Arabidopsis thaliana GN=ASHH2 PE=1 SV=1
QY65.gp5	Garlic virus B	Asa1G04603.1	brown	0.1358	1.36e-81		Asa8G02721.1	PREDICTED: histone-lysine N-methyltransferase ATX4-like [Musa acuminata subsp. malaccensis]	Histone-lysine N-methyltransferase ATX4 OS=Arabidopsis thaliana GN=ATX4 PE=2 SV=3
X660.gp6	Garlic virus D	Asa7G07472.1	brown	0.1357	1.67e-81		Asa4G05660.1	PREDICTED: probable histone-lysine N-methyltransferase ATXR3 [Phoenix dactylifera]	Histone-lysine N-methyltransferase ATXR3 OS=Arabidopsis thaliana GN=ATXR3 PE=2 SV=2
QY65.gp6	Garlic virus B	Asa6G01719.1	brown	0.1357	1.79e-81		Asa3G03655.1	PREDICTED: uncharacterized protein LOC103711911 isoform X1 [Phoenix dactylifera]	Histone-lysine N-methyltransferase ATXR7 OS=Arabidopsis thaliana GN=ATXR7 PE=2 SV=1
X660.gp6	Garlic virus D	Asa4G06037.1	brown	0.1356	1.87e-81		Asa6G02134.1	PREDICTED: histone-lysine N-methyltransferase EZ3 [Phoenix dactylifera]	Histone-lysine N-methyltransferase EZ3 OS=Zea mays GN=EZ3 PE=2 SV=1
X660.gp6	Garlic virus D	Asa7G02618.1	brown	0.1356	2.2e-81		Asa7G06597.1	PREDICTED: histone-lysine N-methyltransferase, H3 lysine-9 specific SUVH6-like [Elaeis guineensis]	Histone-lysine N-methyltransferase, H3 lysine-9 specific SUVH6 OS=Arabidopsis thaliana GN=SUVH6 PE=2 SV=2
QY65.gp6	Garlic virus B	Asa5G02961.1	brown	0.1355	2.57e-81		Asa2G02088.1	PREDICTED: homeobox protein HOX1A [Phoenix dactylifera]	Homeobox protein HOX1A OS=Zea mays GN=HOX1A PE=2 SV=1
GvEgp8	Garlic virus E	Asa2G00713.1	brown	0.1354	3.62e-81		Asa2G01739.1	PREDICTED: homeobox-leucine zipper protein HOX12 [Elaeis guineensis]	Homeobox-leucine zipper protein ATHB-21 OS=Arabidopsis thaliana GN=ATHB-21 PE=2 SV=1
GvEgp1	Garlic virus E	Asa5G04752.1	brown	0.1351	9.03e-81		Asa4G04783.1	unnamed protein product [Vitis vinifera]	Homeobox-leucine zipper protein HAT22 OS=Arabidopsis thaliana GN=HAT22 PE=1 SV=1
GvEgp8	Garlic virus E	Asa8G00388.1	brown	0.1351	9.16e-81		Asa3G02473.1	PREDICTED: homeobox-leucine zipper protein HAT5-like [Elaeis guineensis]	Homeobox-leucine zipper protein HAT5 OS=Arabidopsis thaliana GN=HAT5 PE=1 SV=1
QY65.gp6	Garlic virus B	Asa8G03764.1	brown	0.1349	1.25e-80		Asa1G04397.1	PREDICTED: homeobox-leucine zipper protein HOX21 [Phoenix dactylifera]	Homeobox-leucine zipper protein HOX21 OS=Oryza sativa subsp. japonica GN=HOX21 PE=2 SV=1
GvEgp1	Garlic virus E	Asa3G04051.1	brown	0.1349	1.51e-80		Asa4G01738.1	PREDICTED: homeobox-leucine zipper protein HOX21 [Phoenix dactylifera]	Homeobox-leucine zipper protein HOX21 OS=Oryza sativa subsp. japonica GN=HOX21 PE=2 SV=1
X660.gp6	Garlic virus D	Asa2G04505.1	brown	0.1348	2.07e-80		Asa6G02890.1	PREDICTED: homeobox-leucine zipper protein HOX6-like [Phoenix dactylifera]	Homeobox-leucine zipper protein HOX6 OS=Oryza sativa subsp. japonica GN=HOX6 PE=2 SV=1
X660.gp6	Garlic virus D	Asa3G04725.1	brown	0.1344	5.35e-80		Asa1G04058.1	PREDICTED: homocysteine S-methyltransferase 2-like [Phoenix dactylifera]	Homocysteine S-methyltransferase 3 OS=Arabidopsis thaliana GN=HMT3 PE=1 SV=2
QY65.gp6	Garlic virus B	Asa8G04264.1	brown	0.1343	6.46e-80		Asa1G04063.1	PREDICTED: homocysteine S-methyltransferase 2-like isoform X1 [Elaeis guineensis]	Homocysteine S-methyltransferase 3 OS=Arabidopsis thaliana GN=HMT3 PE=1 SV=2
GvEgp8	Garlic virus E	Asa6G01762.1	brown	0.1343	7.42e-80		Asa1G01254.1	PREDICTED: homocysteine S-methyltransferase 2-like [Musa acuminata subsp. malaccensis]	Homocysteine S-methyltransferase 3 OS=Zea mays GN=HMT-3 PE=2 SV=1
QY65.gp6	Garlic virus B	Asa2G07140.1	brown	0.134	1.47e-79		Asa2G05030.1	PREDICTED: hsp70 nucleotide exchange factor FES1 isoform X2 [Phoenix dactylifera]	Hsp70 nucleotide exchange factor FES1 OS=Coccidioides immitis (strain RS) GN=FES1 PE=3 SV=2
QY65.gp1	Garlic virus B	Asa2G04504.1	brown	0.134	1.5e-79		Asa7G04383.1	Protein of unknown function UPF0057 [Medicago truncatula]	Hydrophobic protein LTI6B OS=Oryza sativa subsp. japonica GN=LTI6B PE=2 SV=1
QY65.gp5	Garlic virus B	Asa0G05637.1	brown	0.134	1.66e-79		Asa6G05789.1	hypothetical protein OsJ_30312 [Oryza sativa Japonica Group]	Hydrophobic protein OSR8 OS=Oryza sativa subsp. japonica GN=OSR8 PE=3 SV=1
GvEgp1	Garlic virus E	Asa6G03706.1	brown	0.134	1.68e-79		Asa7G00928.1	PREDICTED: hydroquinone glucosyltransferase-like [Phoenix dactylifera]	Hydroquinone glucosyltransferase OS=Rauvolfia serpentina GN=AS PE=1 SV=1
GvEgp8	Garlic virus E	Asa5G03633.1	brown	0.1338	2.41e-79		Asa7G00941.1	PREDICTED: LOW QUALITY PROTEIN: hydroquinone glucosyltransferase-like [Phoenix dactylifera]	Hydroquinone glucosyltransferase OS=Rauvolfia serpentina GN=AS PE=1 SV=1
GvEgp8	Garlic virus E	Asa7G00941.1	brown	0.1337	3.49e-79		Asa4G00444.1	PREDICTED: hydroxyacylglutathione hydrolase cytoplasmic [Elaeis guineensis]	Hydroxyacylglutathione hydrolase cytoplasmic OS=Arabidopsis thaliana GN=GLX2-2 PE=1 SV=2
GvEgp8	Garlic virus E	Asa5G04316.1	brown	0.1336	4.48e-79		Asa0G01915.1	PREDICTED: IAA-amino acid hydrolase ILR1-like 6 [Musa acuminata subsp. malaccensis]	IAA-amino acid hydrolase ILR1-like 6 OS=Oryza sativa subsp. japonica GN=ILL6 PE=2 SV=1
QY65.gp6	Garlic virus B	Asa4G00840.1	brown	0.1336	4.82e-79		Asa7G07390.1	PREDICTED: inactive receptor-like serine/threonine-protein kinase At2g40270 [Elaeis guineensis]	Inactive receptor-like serine/threonine-protein kinase At2g40270 OS=Arabidopsis thaliana GN=At2g40270 PE=2 SV=2
X660.gp6	Garlic virus D	Asa6G00396.1	brown	0.1335	6.52e-79		Asa3G01370.1	Chromodomain-helicase-DNA-binding protein 3-like protein [Triticum urartu]	Increased DNA methylation 1 OS=Arabidopsis thaliana GN=IDM1 PE=1 SV=1
QY65.gp1	Garlic virus B	Asa6G04610.1	brown	0.1335	6.73e-79		Asa5G02903.1	Inhibitor of trypsin and hageman factor [Triticum urartu]	Inhibitor of trypsin and hageman factor OS=Cucurbita maxima PE=1 SV=1
QY65.gp6	Garlic virus B	Asa5G04316.1	brown	0.1333	1.05e-78		Asa8G05024.1	PREDICTED: uncharacterized protein LOC104601267 [Nelumbo nucifera]	Inositol 3-kinase OS=Arabidopsis thaliana GN=At5g58730 PE=2 SV=1
X660.gp6	Garlic virus D	Asa5G01964.1	brown	0.1331	1.79e-78		Asa7G02617.1	PREDICTED: uncharacterized protein LOC103987694 [Musa acuminata subsp. malaccensis]	Inter alpha-trypsin inhibitor, heavy chain 4 OS=Mus musculus GN=Itih4 PE=1 SV=2
GvEgp8	Garlic virus E	Asa8G02030.1	brown	0.133	2.05e-78		Asa4G04607.1	cytochrome P450 CYP81 [Narcissus tazetta]	Isoflavone 2'-hydroxylase OS=Medicago truncatula GN=CYP81E7 PE=1 SV=1
GvEgp8	Garlic virus E	Asa3G02155.1	brown	0.1328	3.77e-78		Asa5G05313.1	PREDICTED: isoflavone reductase-like protein [Elaeis guineensis]	Isoflavone reductase-like protein OS=Olea europaea PE=1 SV=1
GvEgp8	Garlic virus E	Asa8G04853.1	brown	0.1327	4.54e-78		Asa4G03660.1	PREDICTED: isovaleryl-CoA dehydrogenase, mitochondrial isoform X1 [Elaeis guineensis]	Isovaleryl-CoA dehydrogenase, mitochondrial OS=Oryza sativa subsp. japonica GN=Os05g0125500 PE=2 SV=2
GvEgp8	Garlic virus E	Asa6G06761.1	brown	0.1327	5.16e-78		Asa4G05943.1	PREDICTED: uncharacterized protein LOC103719187 isoform X2 [Phoenix dactylifera]	IST1-like protein OS=Dictyostelium discoideum GN=DDB_G0289029 PE=3 SV=1
[truncated: 16,309 more rows]

## Sheet: Data 5
Data 5 Differentially expressed genes of virus-accumulated garlic compared to virus-free garlic
	log2(FC)	PValue	NR	Swissprot
[truncated: 3,308 more rows]

## Sheet: Data 6
Data 6 Differentially metabolites of virus-accumulated garlic compared to virus-free garlic
[truncated: 157 more rows]
